# Supplementary material for: DNA methylation profiling to predict overall survival risk in gastric cancer: development and validation of a nomogram to optimize clinical management
Source: J Cancer. 2020 Apr 27;11(15):4352–65. doi: 10.7150/jca.44436 (PMC7255367; doi:10.7150/jca.44436)
Supplement: Supplementary file 2 — Supplementary table 1. [file jcav11p4352s2.xls]

## Sheet: Table S1
Table S1. Significantly enriched GO terms based on genes located at 1737 differentially expressed methylation sites.
ID	Description	GeneRatio	BgRatio	pvalue	p.adjust	qvalue	geneID	Count
GO:0007156	homophilic cell adhesion via plasma membrane adhesion molecules	31/1206	130/17913	4.13992e-10	2.21858e-06	2.01723e-06	64072/1951/1825/120114/152404/22997/3688/56147/56146/56131/56114/56106/56105/26025/56113/56112/56111/56110/56109/56108/9708/56107/56104/56103/56102/8641/56101/56100/56099/5098/221935	31
GO:0098742	cell-cell adhesion via plasma-membrane adhesion molecules	40/1206	233/17913	3.86349e-08	0.000103522	9.41269e-05	214/64072/1951/149461/1825/120114/152404/22997/3688/79414/57689/4099/9378/56147/56146/56131/56114/56106/56105/26025/56113/56112/56111/56110/56109/56108/9708/56107/56104/56103/56102/8641/56101/56100/56099/5098/5792/60626/221935/7048	40
GO:0006260	DNA replication	39/1206	260/17913	2.02447e-06	0.00313171	0.00284748	466/672/675/55704/146059/1017/63922/29980/1854/54465/11124/63901/26271/55294/2736/23560/51147/84289/22944/4172/4176/84515/254394/4774/4782/4784/10714/5518/5879/144715/5928/6118/6241/25939/25942/7156/7157/7270/7486	39
GO:0071900	regulation of protein serine/threonine kinase activity	60/1206	479/17913	2.33753e-06	0.00313171	0.00284748	6868/8754/151/11214/408/60370/801/892/57018/1019/10519/1164/1399/284340/9802/80824/142679/1850/2081/54465/10818/23560/3156/3356/3480/3611/3843/3717/3735/4041/8567/5606/6885/11183/23162/4221/4485/7026/3084/4914/5518/5575/5728/5777/5998/6233/57521/83667/6422/6609/6714/27347/92335/7040/8792/7161/84231/10221/7251/7334	60
GO:0045930	negative regulation of mitotic cell cycle	43/1206	308/17913	4.22059e-06	0.00452363	0.00411308	1386/6790/596/672/10385/79577/1017/1019/1063/4850/10106/1739/29980/26271/7976/3834/8379/4193/60672/10403/79858/5546/5689/5692/5694/5696/5700/5705/5706/5713/5728/6118/6154/51065/25949/56155/7040/7077/8658/7157/7175/678/11130	43
GO:1901987	regulation of cell cycle phase transition	57/1206	464/17913	7.55518e-06	0.00674804	0.00613561	6868/6790/596/672/23476/10385/79577/1017/1019/1063/22995/80184/4850/1453/10106/10540/29980/2071/26271/55294/8379/225689/4193/4221/60672/574506/10403/79858/5108/5116/11331/5518/5566/5689/5692/5694/5696/5700/5705/5706/5713/5728/5777/5889/6118/6154/51065/57521/25942/25949/56155/7040/7157/7175/203068/9525/678	57
GO:0000086	G2/M transition of mitotic cell cycle	35/1206	238/17913	1.03897e-05	0.00743575	0.0067609	6790/672/23476/5218/1017/1019/1063/22995/80184/1453/10540/29980/2029/26271/84930/60672/5108/5116/4659/5518/5520/5566/5689/5692/5694/5696/5700/5705/5706/5713/5889/25942/25949/203068/9525	35
GO:0034660	ncRNA metabolic process	57/1206	470/17913	1.11067e-05	0.00743575	0.0067609	23536/134637/7965/136991/10438/833/55250/26610/10436/161829/283742/10056/117246/54433/2961/404672/2975/9328/23560/55699/26173/55174/57508/26512/81875/3735/131965/55226/55651/8602/22984/5433/80324/57038/149041/83732/79871/6154/6209/6187/23378/51119/26168/27044/6882/6877/6908/7157/51002/51605/80746/84135/7407/10885/22803/339487/7702	57
GO:1901990	regulation of mitotic cell cycle phase transition	53/1206	428/17913	1.24877e-05	0.00743575	0.0067609	6868/6790/596/672/23476/10385/79577/1017/1019/1063/22995/80184/4850/1453/10106/10540/29980/2071/26271/8379/4193/60672/10403/79858/5108/5116/11331/5518/5566/5689/5692/5694/5696/5700/5705/5706/5713/5728/5777/5889/6118/6154/51065/57521/25942/25949/56155/7040/7157/7175/203068/9525/678	53
GO:0010389	regulation of G2/M transition of mitotic cell cycle	29/1206	185/17913	1.72568e-05	0.00914745	0.00831725	6790/672/23476/1019/1063/22995/80184/1453/10540/29980/26271/60672/5108/5116/5518/5566/5689/5692/5694/5696/5700/5705/5706/5713/5889/25942/25949/203068/9525	29
GO:1903829	positive regulation of cellular protein localization	42/1206	318/17913	2.14934e-05	0.00914745	0.00831725	10425/596/55704/908/1020/55166/80184/10519/9696/1739/84455/9451/2035/55294/26354/2932/3843/3688/9860/4193/10403/51068/9520/4946/5108/5116/5566/22841/57142/22902/83667/51100/10580/6714/54434/6794/7040/7157/7161/7175/7251/55135	42
GO:0044839	cell cycle G2/M phase transition	36/1206	257/17913	2.31678e-05	0.00914745	0.00831725	6790/672/23476/5218/1017/1019/1063/22995/80184/1453/10540/29980/2029/26271/84930/60672/5108/5116/4659/5518/5520/5566/5689/5692/5694/5696/5700/5705/5706/5713/5889/25942/25949/7157/203068/9525	36
GO:0016579	protein deubiquitination	36/1206	260/17913	2.98306e-05	0.00914745	0.00831725	11047/8678/672/10987/56943/221937/2625/83444/6885/4193/4609/23252/5689/5692/5694/5696/5700/5705/5706/5713/5728/5886/55288/6233/8607/6472/64750/8027/10010/7157/7187/7398/9100/57558/8078/7415	36
GO:0071456	cellular response to hypoxia	31/1206	210/17913	3.02477e-05	0.00914745	0.00831725	10449/51378/596/665/1179/84701/132864/8453/1978/2034/2309/4193/4609/9520/11331/5689/5692/5694/5696/5700/5705/5706/5713/5728/3516/6233/6326/6422/6714/79723/7157	31
GO:0010948	negative regulation of cell cycle process	44/1206	344/17913	3.06263e-05	0.00914745	0.00831725	6790/596/672/10385/79577/1017/1019/1063/4850/10106/29980/26271/55294/3834/8379/4193/4221/23269/60672/494336/574506/10403/1911/5689/5692/5694/5696/5700/5705/5706/5713/5728/5928/6118/6154/51065/6241/25949/56155/8658/7157/7175/4591/678	44
GO:0016570	histone modification	51/1206	420/17913	3.07631e-05	0.00914745	0.00831725	408/1386/6790/11176/672/675/23476/10902/221477/79577/1017/1020/56943/57634/26122/2625/2672/3066/9759/51147/84289/3717/84678/23030/6885/4221/10943/4674/79858/25836/64324/84333/1911/5252/6018/8607/9869/83852/6421/25942/56848/9913/79723/6877/7040/7157/4591/7334/8089/57343/63925	51
GO:0010810	regulation of cell-substrate adhesion	30/1206	201/17913	3.26671e-05	0.00914745	0.00831725	596/10519/1399/10675/80005/2013/342184/2294/2932/3611/3655/3717/23499/4221/50488/574506/4739/59339/5590/5728/5879/6093/6251/6422/9748/9806/6714/6904/7402/7471	30
GO:0016569	covalent chromatin modification	52/1206	433/17913	3.48012e-05	0.00914745	0.00831725	408/1386/6790/11176/672/675/23476/10902/221477/79577/1017/1020/56943/57634/26122/2625/2672/3066/9759/51147/84289/3717/84678/23030/6885/4221/22880/10943/4674/79858/25836/64324/84333/1911/5252/6018/8607/9869/83852/6421/25942/56848/9913/79723/6877/7040/7157/4591/7334/8089/57343/63925	52
GO:1903052	positive regulation of proteolysis involved in cellular protein catabolic process	20/1206	109/17913	3.54568e-05	0.00914745	0.00831725	6790/8312/1453/55294/2932/4193/5700/5705/5706/5728/5886/11236/51136/122809/9655/7341/160418/10221/8078/7415	20
GO:1902749	regulation of cell cycle G2/M phase transition	30/1206	202/17913	3.59458e-05	0.00914745	0.00831725	6790/672/23476/1019/1063/22995/80184/1453/10540/29980/26271/60672/5108/5116/5518/5566/5689/5692/5694/5696/5700/5705/5706/5713/5889/25942/25949/7157/203068/9525	30
GO:0070646	protein modification by small protein removal	37/1206	273/17913	3.72674e-05	0.00914745	0.00831725	11047/8678/672/9318/10987/56943/221937/2625/83444/6885/4193/4609/23252/5689/5692/5694/5696/5700/5705/5706/5713/5728/5886/55288/6233/8607/6472/64750/8027/10010/7157/7187/7398/9100/57558/8078/7415	37
GO:0006413	translational initiation	28/1206	183/17913	3.75525e-05	0.00914745	0.00831725	8872/10987/54505/84285/83939/9451/1967/8893/8664/8669/1973/1978/7458/219402/23645/84919/23521/6139/6141/6147/6154/6206/6209/6187/6233/7175/127933/51441	28
GO:0010811	positive regulation of cell-substrate adhesion	20/1206	110/17913	4.06369e-05	0.00945644	0.0085982	10519/1399/10675/80005/2013/342184/2294/2932/3611/3655/3717/4739/59339/5590/5879/6093/6251/6422/9806/7402	20
GO:1901988	negative regulation of cell cycle phase transition	35/1206	254/17913	4.23502e-05	0.00945644	0.0085982	6790/596/672/10385/79577/1017/1019/1063/4850/10106/29980/26271/8379/4193/4221/60672/574506/10403/5689/5692/5694/5696/5700/5705/5706/5713/5728/6118/6154/51065/25949/56155/7157/7175/678	35
GO:1990778	protein localization to cell periphery	37/1206	276/17913	4.7248e-05	0.00979211	0.0089034	102/286/287/9179/9530/8548/1020/10519/1213/1739/84455/2013/2035/10640/64083/10082/2902/23096/3688/10434/23499/23114/55690/23241/5064/8301/79156/5590/22841/83871/5911/51735/6093/10580/54997/7040/57728	37
GO:1901991	negative regulation of mitotic cell cycle phase transition	33/1206	235/17913	4.75079e-05	0.00979211	0.0089034	6790/596/672/10385/79577/1017/1019/1063/4850/10106/29980/26271/8379/4193/60672/10403/5689/5692/5694/5696/5700/5705/5706/5713/5728/6118/6154/51065/25949/56155/7157/7175/678	33
GO:0030177	positive regulation of Wnt signaling pathway	26/1206	170/17913	7.0635e-05	0.0137744	0.0125242	527/8312/79577/1453/23500/55789/3611/23499/5689/5692/5694/5696/5700/5705/5706/5713/3516/8607/9037/6422/64750/6714/23213/8658/7415/84327	26
GO:0032147	activation of protein kinase activity	39/1206	303/17913	7.39035e-05	0.0137744	0.0125242	8754/151/51378/408/60370/8312/55704/1399/284340/1739/142679/2013/2081/10818/3717/3735/8567/5606/6885/11183/23162/3084/4914/5566/5575/5590/253260/6233/57521/6714/6794/27347/92335/55437/7048/7161/84231/7334/80829	39
GO:0036294	cellular response to decreased oxygen levels	31/1206	220/17913	7.45393e-05	0.0137744	0.0125242	10449/51378/596/665/1179/84701/132864/8453/1978/2034/2309/4193/4609/9520/11331/5689/5692/5694/5696/5700/5705/5706/5713/5728/3516/6233/6326/6422/6714/79723/7157	31
GO:0051169	nuclear transport	39/1206	305/17913	8.52869e-05	0.0145832	0.0132596	8086/11214/8125/8815/1020/11218/80824/84455/56943/84248/25929/2932/51194/79711/3843/4193/51068/23165/23225/129401/11331/100101267/4659/5566/51715/6209/23381/6632/6633/6637/92335/55437/7040/7157/7175/127933/55339/23214/23039	39
GO:0006914	autophagy	54/1206	471/17913	8.70798e-05	0.0145832	0.0132596	91452/411/55054/64422/84938/527/596/8678/665/1020/1213/1460/2017/1915/1917/2072/2081/55294/221937/2309/2932/3691/3834/6885/225689/4077/23241/5287/79156/5566/51715/6093/57521/58528/9554/83667/51100/140775/27131/6714/8027/6794/23673/25851/10452/7157/7251/9100/7415/64601/112936/9525/84219/26100	54
GO:0061919	process utilizing autophagic mechanism	54/1206	471/17913	8.70798e-05	0.0145832	0.0132596	91452/411/55054/64422/84938/527/596/8678/665/1020/1213/1460/2017/1915/1917/2072/2081/55294/221937/2309/2932/3691/3834/6885/225689/4077/23241/5287/79156/5566/51715/6093/57521/58528/9554/83667/51100/140775/27131/6714/8027/6794/23673/25851/10452/7157/7251/9100/7415/64601/112936/9525/84219/26100	54
GO:0043618	regulation of transcription from RNA polymerase II promoter in response to stress	19/1206	109/17913	0.000113155	0.0183756	0.0167079	1388/1051/90993/8453/2034/51360/5689/5692/5694/5696/5700/5705/5706/5713/3516/6233/83667/25942/7157	19
GO:0033044	regulation of chromosome organization	39/1206	311/17913	0.00012961	0.0191442	0.0174067	408/8678/672/23476/221477/908/1063/2072/26271/2625/2672/26354/3184/8379/225689/22880/4609/4674/55226/10403/25836/64324/5252/9869/6421/25942/23381/56848/6714/54386/56155/7040/8658/7153/7157/7175/7334/57343/63925	39
GO:0031589	cell-substrate adhesion	40/1206	322/17913	0.000131145	0.0191442	0.0174067	8754/596/1020/10519/1305/1399/10675/2017/80005/2013/342184/2294/2932/3611/3655/3688/3691/3717/23499/4221/50488/574506/4739/55742/59339/5590/5728/5796/5829/5879/6093/6251/6422/9748/10580/9806/6714/6904/7402/7471	40
GO:0043405	regulation of MAP kinase activity	40/1206	322/17913	0.000131145	0.0191442	0.0174067	8754/151/11214/408/60370/1399/284340/80824/142679/1850/2081/10818/3156/3356/3480/3611/3717/3735/8567/5606/6885/11183/23162/3084/4914/5518/5777/5998/6233/6422/6609/6714/27347/7040/8792/7161/84231/10221/7251/7334	40
GO:0045862	positive regulation of proteolysis	41/1206	333/17913	0.000132177	0.0191442	0.0174067	8754/11047/408/6790/8312/255082/9994/885/10845/6900/1453/9451/2161/55294/2902/2932/3066/3717/3735/4193/4609/10016/8301/5700/5705/5706/5728/5886/11236/51136/51065/152503/122809/9655/6714/7341/10010/160418/10221/8078/7415	41
GO:1903364	positive regulation of cellular protein catabolic process	21/1206	129/17913	0.000139445	0.0192782	0.0175285	6790/8312/1453/11124/55294/2932/4193/5700/5705/5706/5728/5886/11236/51136/122809/9655/7341/160418/10221/8078/7415	21
GO:1901800	positive regulation of proteasomal protein catabolic process	17/1206	93/17913	0.000140297	0.0192782	0.0175285	6790/1453/55294/2932/4193/5700/5705/5706/5886/51136/122809/9655/7341/160418/10221/8078/7415	17
GO:0006913	nucleocytoplasmic transport	38/1206	302/17913	0.000146519	0.0196299	0.0178483	8086/11214/8125/1020/11218/80824/84455/56943/84248/25929/2932/51194/79711/3843/4193/51068/23165/23225/129401/11331/100101267/4659/5566/51715/6209/23381/6632/6633/6637/92335/55437/7040/7157/7175/127933/55339/23214/23039	38
GO:0034470	ncRNA processing	37/1206	293/17913	0.000165547	0.0216382	0.0196744	23536/134637/10438/55250/26610/10436/283742/117246/54433/404672/23560/26173/55174/57508/26512/81875/3735/131965/55226/55651/8602/22984/80324/83732/6154/6209/6187/23378/51119/26168/51002/51605/80746/84135/10885/22803/339487	37
GO:0072331	signal transduction by p53 class mediator	34/1206	264/17913	0.000206069	0.0262934	0.0239071	6790/54971/596/672/675/1017/1020/4850/1460/1655/1859/2272/2309/3066/51147/84289/4193/144715/5928/6118/6154/51065/23378/83667/6794/6882/8148/6877/6908/7156/7157/7161/9100/7486	34
GO:0043620	regulation of DNA-templated transcription in response to stress	19/1206	115/17913	0.000233935	0.0289342	0.0263082	1388/1051/90993/8453/2034/51360/5689/5692/5694/5696/5700/5705/5706/5713/3516/6233/83667/25942/7157	19
GO:0006611	protein export from nucleus	24/1206	163/17913	0.000238744	0.0289342	0.0263082	8086/1020/80824/56943/84248/2932/4193/51068/23165/23225/129401/100101267/5566/6209/23381/92335/55437/7040/7157/7175/127933/55339/23214/23039	24
GO:0018205	peptidyl-lysine modification	44/1206	376/17913	0.000242963	0.0289342	0.0263082	8086/408/1386/672/675/23476/10902/8535/57634/26122/2625/2672/26354/3066/9759/51147/84289/6885/4193/4221/10943/4674/64324/23165/23225/129401/5252/100101267/6018/8607/9869/83852/25942/56848/7341/6612/9913/79723/6877/7040/7175/8089/57343/63925	44
GO:0090263	positive regulation of canonical Wnt signaling pathway	21/1206	135/17913	0.000267158	0.0311239	0.0282992	8312/1453/23500/3611/5689/5692/5694/5696/5700/5705/5706/5713/3516/8607/9037/6422/64750/6714/8658/7415/84327	21
GO:0035567	non-canonical Wnt signaling pathway	22/1206	145/17913	0.000277572	0.0316491	0.0287768	801/1951/1213/1453/23002/23500/7976/10082/6885/5331/5689/5692/5694/5696/5700/5705/5706/5713/5879/6422/64750/7471	22
GO:0071453	cellular response to oxygen levels	31/1206	237/17913	0.000292804	0.0326904	0.0297235	10449/51378/596/665/1179/84701/132864/8453/1978/2034/2309/4193/4609/9520/11331/5689/5692/5694/5696/5700/5705/5706/5713/5728/3516/6233/6326/6422/6714/79723/7157	31
GO:0051168	nuclear export	25/1206	176/17913	0.000314872	0.0342721	0.0311617	8086/11214/1020/80824/56943/84248/2932/4193/51068/23165/23225/129401/100101267/5566/6209/23381/92335/55437/7040/7157/7175/127933/55339/23214/23039	25
GO:0061564	axon development	49/1206	438/17913	0.000324099	0.0342721	0.0311617	214/51062/10458/596/885/1020/1951/6900/2017/23191/85440/200933/10818/7976/2625/2736/2902/2932/3611/3688/3717/23303/56956/3996/9860/57689/23499/4099/23162/1954/81565/23114/9378/4914/8301/5293/5728/5792/57142/146760/22902/10505/9037/6683/6714/6794/8428/66008/90249	49
GO:2000060	positive regulation of ubiquitin-dependent protein catabolic process	15/1206	82/17913	0.000337155	0.0342721	0.0311617	6790/8312/1453/55294/2932/4193/5728/5886/11236/122809/9655/7341/10221/8078/7415	15
GO:0007093	mitotic cell cycle checkpoint	22/1206	147/17913	0.000337974	0.0342721	0.0311617	1386/6790/672/1017/1063/4850/1739/29980/8379/4193/10403/79858/5546/6118/6154/51065/25949/56155/7040/7157/7175/11130	22
GO:0000819	sister chromatid segregation	23/1206	157/17913	0.000343469	0.0342721	0.0311617	8678/91272/1063/57132/26271/55294/3834/11004/8379/225689/23310/10403/25836/11331/148479/5518/5889/6421/56155/8658/7175/9525/11130	23
GO:0048193	Golgi vesicle transport	37/1206	304/17913	0.000345343	0.0342721	0.0311617	55860/286/287/23243/9179/377/55738/51272/8548/829/29097/1453/1523/9265/10540/10640/2155/9648/64083/11004/11127/3996/10960/10434/23499/225689/23041/399687/10016/83871/11236/9554/11196/6683/128637/8615/7415	37
GO:1903050	regulation of proteolysis involved in cellular protein catabolic process	27/1206	198/17913	0.000361546	0.0352277	0.0320306	6790/8312/1453/55294/2272/11146/2932/4193/55872/5566/5700/5705/5706/5728/5886/11236/51136/122809/9655/7341/160418/10221/56658/337867/8078/7415/7471	27
GO:0051443	positive regulation of ubiquitin-protein transferase activity	8/1206	28/17913	0.000380228	0.0363864	0.0330841	57561/8312/55294/84930/5728/6187/7334/27338	8
GO:1905269	positive regulation of chromatin organization	17/1206	101/17913	0.000390951	0.0367563	0.0334204	408/672/23476/221477/2625/22880/4674/25836/5252/9869/25942/56848/7040/7157/7175/7334/57343	17
GO:0051057	positive regulation of small GTPase mediated signal transduction	12/1206	58/17913	0.000405714	0.0368558	0.0335108	11214/408/1399/3717/3084/4914/5879/8036/6714/8859/79933/7409	12
GO:1901796	regulation of signal transduction by p53 class mediator	25/1206	179/17913	0.000408535	0.0368558	0.0335108	6790/54971/596/672/1017/1020/1460/1655/1859/3066/84289/4193/144715/5928/6118/6154/6794/6882/8148/6877/6908/7156/7157/7161/7486	25
GO:2001252	positive regulation of chromosome organization	24/1206	169/17913	0.000412642	0.0368558	0.0335108	408/8678/672/23476/221477/908/2625/26354/3184/225689/22880/4674/25836/5252/9869/6421/25942/56848/7040/8658/7157/7175/7334/57343	24
GO:0031331	positive regulation of cellular catabolic process	40/1206	341/17913	0.000434519	0.0381735	0.034709	8754/337/6790/8312/8678/665/1374/1453/11124/55294/2309/2932/3184/3356/6885/4193/79156/5700/5705/5706/5728/5886/149041/11236/51136/6093/83667/152503/51100/140775/122809/9655/6794/7341/160418/10221/8078/7415/51441/678	40
GO:1990440	positive regulation of transcription from RNA polymerase II promoter in response to endoplasmic reticulum stress	5/1206	11/17913	0.000449739	0.0388734	0.0353454	1388/1051/90993/51360/7157	5
GO:0001954	positive regulation of cell-matrix adhesion	11/1206	51/17913	0.000481448	0.0396947	0.0360922	10519/2013/342184/2932/3611/59339/5590/5879/6093/6422/7402	11
GO:0046579	positive regulation of Ras protein signal transduction	11/1206	51/17913	0.000481448	0.0396947	0.0360922	11214/408/1399/3717/3084/4914/5879/8036/8859/79933/7409	11
GO:0001666	response to hypoxia	41/1206	354/17913	0.000481463	0.0396947	0.0360922	10449/6868/212/51378/596/8678/665/1179/84701/132864/8453/1978/2034/2071/2155/2309/7184/4193/4609/9520/11331/5689/5692/5694/5696/5700/5705/5706/5713/5728/3516/6233/6326/6422/6513/6714/79723/7040/7048/7157/25828	41
GO:0042254	ribosome biogenesis	27/1206	202/17913	0.000497818	0.0404213	0.0367528	26574/10438/10153/83939/10436/22868/117246/54433/404672/23560/81875/55226/55651/51068/8602/22984/5728/83732/6154/6209/6187/23378/51119/26168/84135/10885/22803	27
GO:0007617	mating behavior	7/1206	23/17913	0.000579826	0.045682	0.041536	2902/3066/9759/5020/5728/5270/55585	7
GO:0051052	regulation of DNA metabolic process	45/1206	403/17913	0.000580681	0.045682	0.041536	466/672/675/55704/908/146059/1017/63922/7913/29947/29980/2072/11124/26271/55294/2625/2736/26354/23560/3184/225689/4221/22880/4609/55226/64802/25849/5518/151987/5879/6018/6118/9869/23381/6714/54386/7040/8658/7157/7270/7334/7398/55135/7486/57343	45
GO:0006978	DNA damage response, signal transduction by p53 class mediator resulting in transcription of p21 class mediator	6/1206	17/17913	0.00059683	0.045682	0.041536	672/675/51147/6154/51065/7157	6
GO:0040037	negative regulation of fibroblast growth factor receptor signaling pathway	6/1206	17/17913	0.00059683	0.045682	0.041536	90993/2625/406905/494336/574506/23213	6
GO:0006470	protein dephosphorylation	37/1206	313/17913	0.000605229	0.045682	0.041536	596/91272/801/818/157313/9150/10106/1739/80824/142679/1850/2029/2932/7184/3717/84930/54704/4659/81706/23645/84919/5518/5520/5529/151987/5728/5777/5792/5796/6093/79871/8036/6609/54434/6794/23075/7040	37
GO:0016055	Wnt signaling pathway	53/1206	498/17913	0.000629373	0.0468446	0.0425931	10297/527/8312/57658/801/79577/5218/1951/1213/8532/1453/1456/1460/23002/23500/55789/2309/7976/2625/10082/2932/3611/4041/23499/6885/406905/5331/5518/5689/5692/5694/5696/5700/5705/5706/5713/5728/5879/3516/6233/8607/9037/6422/64750/6714/6794/23213/7088/8658/7415/51699/7471/84327	53
GO:0198738	cell-cell signaling by wnt	53/1206	500/17913	0.000690814	0.049823	0.0453012	10297/527/8312/57658/801/79577/5218/1951/1213/8532/1453/1456/1460/23002/23500/55789/2309/7976/2625/10082/2932/3611/4041/23499/6885/406905/5331/5518/5689/5692/5694/5696/5700/5705/5706/5713/5728/5879/3516/6233/8607/9037/6422/64750/6714/6794/23213/7088/8658/7415/51699/7471/84327	53
GO:0006354	DNA-templated transcription, elongation	17/1206	106/17913	0.000694907	0.049823	0.0453012	11047/23476/79577/9150/85403/55250/26610/56943/2071/2967/404672/3150/4298/5433/79101/6908/30834	17
GO:0007264	small GTPase mediated signal transduction	50/1206	465/17913	0.000703963	0.049823	0.0453012	29/11214/94134/55843/84986/9138/23365/408/1017/1399/23191/9265/9909/55789/1718/80005/85440/2059/9908/23096/3688/3717/8567/3084/4914/84033/440107/5879/10928/57148/5900/5911/5912/51735/5924/55288/6093/9869/10044/8036/6714/57522/8859/79933/7077/8711/7157/8615/7409/57343	50
GO:0071695	anatomical structure maturation	22/1206	155/17913	0.000709748	0.049823	0.0453012	375790/23294/6790/596/675/6900/26271/2309/2625/2902/30819/84456/10296/51360/23114/5518/3516/5991/27289/84283/7471/51441	22
GO:0099633	protein localization to postsynaptic specialization membrane	5/1206	12/17913	0.000728331	0.049823	0.0453012	102/1739/10082/23096/5590	5
GO:0099645	neurotransmitter receptor localization to postsynaptic specialization membrane	5/1206	12/17913	0.000728331	0.049823	0.0453012	102/1739/10082/23096/5590	5
GO:0016236	macroautophagy	33/1206	272/17913	0.000743567	0.049823	0.0453012	55054/64422/527/8678/665/1020/1460/2081/6885/4077/23241/5287/5566/51715/57521/58528/9554/83667/51100/140775/27131/6714/8027/23673/25851/10452/7157/7251/7415/64601/112936/9525/26100	33
GO:0043547	positive regulation of GTPase activity	39/1206	339/17913	0.000743766	0.049823	0.0453012	29/375790/10297/55738/94134/55843/84986/9138/23365/408/8853/10435/1399/55789/9681/85440/2932/3655/3688/3996/81565/4739/4914/8301/22841/10928/57148/51735/5998/60626/6251/6422/57522/134957/128637/57465/6904/9712/7409	39
GO:0042149	cellular response to glucose starvation	9/1206	38/17913	0.000757771	0.0500647	0.0455209	596/8678/9451/23378/27244/83667/51100/6513/7157	9
GO:0036003	positive regulation of transcription from RNA polymerase II promoter in response to stress	7/1206	24/17913	0.000771402	0.0500647	0.0455209	1388/1051/90993/51360/3516/83667/7157	7
GO:0060071	Wnt signaling pathway, planar cell polarity pathway	17/1206	107/17913	0.0007754	0.0500647	0.0455209	1951/1213/23002/7976/10082/5689/5692/5694/5696/5700/5705/5706/5713/5879/6422/64750/7471	17
GO:0006984	ER-nucleus signaling pathway	10/1206	46/17913	0.00080733	0.0508998	0.0462803	1388/83939/9451/55294/2932/7184/51360/23645/84919/7157	10
GO:1990928	response to amino acid starvation	10/1206	46/17913	0.00080733	0.0508998	0.0462803	8678/9681/83939/9451/1978/58528/27244/83667/51100/84219	10
GO:0042772	DNA damage response, signal transduction resulting in transcription	6/1206	18/17913	0.000844555	0.0518007	0.0470994	672/675/51147/6154/51065/7157	6
GO:0035304	regulation of protein dephosphorylation	20/1206	137/17913	0.000850618	0.0518007	0.0470994	91272/801/157313/2029/2932/7184/3717/84930/4659/81706/23645/5518/5520/5529/151987/6093/8036/6609/23075/7040	20
GO:2000058	regulation of ubiquitin-dependent protein catabolic process	20/1206	137/17913	0.000850618	0.0518007	0.0470994	6790/8312/1453/55294/2272/11146/2932/4193/55872/5728/5886/11236/122809/9655/7341/10221/56658/8078/7415/7471	20
GO:0036293	response to decreased oxygen levels	41/1206	365/17913	0.00088764	0.0534479	0.0485971	10449/6868/212/51378/596/8678/665/1179/84701/132864/8453/1978/2034/2071/2155/2309/7184/4193/4609/9520/11331/5689/5692/5694/5696/5700/5705/5706/5713/5728/3516/6233/6326/6422/6513/6714/79723/7040/7048/7157/25828	41
GO:0007059	chromosome segregation	33/1206	275/17913	0.000899263	0.0535461	0.0486864	8678/91272/672/157313/1063/55166/80152/57132/9391/26271/55294/3834/11004/8379/225689/23310/10403/81565/25836/11331/148479/5518/5889/83852/6421/221150/56155/8658/7153/7156/7175/9525/11130	33
GO:0042176	regulation of protein catabolic process	40/1206	354/17913	0.000909701	0.0535724	0.0487103	8754/6790/8312/54971/1453/1915/1917/11124/55294/2272/11146/2932/3156/9860/4193/3084/4946/55872/5566/5700/5705/5706/5728/5886/11236/51136/6093/9554/5270/152503/122809/9655/7341/160418/10221/56658/337867/8078/7415/7471	40
GO:0070482	response to oxygen levels	43/1206	389/17913	0.000933302	0.0540084	0.0491067	10449/6868/212/51378/596/8678/665/1019/1179/84701/132864/8453/1978/2034/2071/2155/2309/3066/7184/4193/4609/9520/11331/5689/5692/5694/5696/5700/5705/5706/5713/5728/3516/6233/6326/6422/6513/6714/79723/7040/7048/7157/25828	43
GO:0031102	neuron projection regeneration	11/1206	55/17913	0.000944661	0.0540084	0.0491067	596/3717/9860/4099/23162/81565/5396/5728/5792/146760/8428	11
GO:0031145	anaphase-promoting complex-dependent catabolic process	14/1206	81/17913	0.000947339	0.0540084	0.0491067	6790/1017/26271/5689/5692/5694/5696/5700/5705/5706/5713/9232/6233/27338	14
GO:0090175	regulation of establishment of planar polarity	17/1206	109/17913	0.000960489	0.0541817	0.0492643	1951/1213/23002/7976/10082/5689/5692/5694/5696/5700/5705/5706/5713/5879/6422/64750/7471	17
GO:0006469	negative regulation of protein kinase activity	28/1206	222/17913	0.000998967	0.0557652	0.0507041	10519/80824/142679/1850/3156/3480/3611/3843/4041/4221/100126311/4298/7026/5518/5575/5728/5777/5998/57521/6422/140775/6609/122809/9655/54997/10221/5987/7251	28
GO:0071902	positive regulation of protein serine/threonine kinase activity	37/1206	322/17913	0.0010252	0.0566396	0.0514991	6868/8754/151/11214/408/60370/801/10519/1164/1399/284340/9802/142679/2081/54465/10818/3356/3611/3717/3735/8567/5606/6885/11183/23162/3084/4914/6233/57521/6714/27347/92335/7040/8792/7161/84231/7334	37
GO:0034504	protein localization to nucleus	28/1206	223/17913	0.00107092	0.0585619	0.0532469	54971/908/1020/400916/10049/84455/9451/2932/51194/79711/3843/4193/51068/11331/51715/83667/25942/6714/6794/7341/9913/23345/7040/26092/7157/7175/55135/7486	28
GO:0034214	protein hexamerization	5/1206	13/17913	0.00111818	0.0589656	0.053614	3954/6683/7358/7415/10730	5
GO:0034250	positive regulation of cellular amide metabolic process	20/1206	140/17913	0.00111938	0.0589656	0.053614	8872/1019/54505/8893/8664/1994/22868/3184/23185/406989/55226/8301/23645/6154/51065/285367/27230/56848/127933/51441	20
GO:0001933	negative regulation of protein phosphorylation	45/1206	416/17913	0.0011249	0.0589656	0.053614	408/10385/801/255082/10519/1399/10106/1739/80824/142679/1850/3156/3480/3611/3843/55885/4041/4221/100126311/494336/574506/4298/4609/7026/55872/84919/5518/5575/5590/5728/5777/5998/57521/6422/140775/6609/122809/9655/54386/54997/7040/10221/5987/7251/84327	45
GO:0007409	axonogenesis	43/1206	393/17913	0.00114462	0.0589656	0.053614	214/51062/10458/596/885/1020/1951/6900/2017/23191/85440/200933/10818/7976/2625/2736/2902/2932/3611/3688/23303/56956/3996/57689/23499/4099/1954/81565/23114/9378/4914/8301/5293/5728/57142/22902/10505/9037/6683/6714/6794/66008/90249	43
GO:0031103	axon regeneration	10/1206	48/17913	0.00114601	0.0589656	0.053614	596/3717/9860/4099/23162/81565/5728/5792/146760/8428	10
GO:0007265	Ras protein signal transduction	37/1206	324/17913	0.00114751	0.0589656	0.053614	29/11214/9138/23365/408/1017/1399/23191/9265/9909/1718/2059/9908/23096/3688/3717/8567/3084/4914/84033/440107/5879/5900/5911/5912/51735/5924/6093/9869/8036/8859/79933/7077/8711/7157/7409/57343	37
GO:0045732	positive regulation of protein catabolic process	25/1206	192/17913	0.00115533	0.0589656	0.053614	8754/6790/8312/1453/11124/55294/2932/4193/4946/5700/5705/5706/5728/5886/11236/51136/9554/152503/122809/9655/7341/160418/10221/8078/7415	25
GO:0007160	cell-matrix adhesion	27/1206	214/17913	0.00121183	0.0612661	0.0557058	8754/596/1020/10519/1305/2017/2013/342184/2932/3611/3655/3688/3691/23499/50488/59339/5590/5728/5796/5829/5879/6093/6422/9748/10580/6714/7402	27
GO:0006275	regulation of DNA replication	16/1206	102/17913	0.00125724	0.0629677	0.0572529	466/675/55704/146059/1017/63922/29980/11124/26271/55294/2736/23560/5518/5879/7157/7270	16
GO:0035418	protein localization to synapse	11/1206	57/17913	0.00128764	0.0638933	0.0580945	102/10458/8927/1020/1739/10082/2902/23096/23162/9378/5590	11
GO:0072659	protein localization to plasma membrane	29/1206	237/17913	0.00132252	0.065022	0.0591208	286/287/9530/8548/1020/10519/1213/1739/2013/10640/64083/3688/10434/23499/23114/55690/23241/5064/8301/79156/5590/22841/83871/5911/51735/6093/10580/54997/7040	29
GO:0001736	establishment of planar polarity	18/1206	123/17913	0.00146839	0.0708348	0.064406	1951/1213/23002/10640/7976/10082/5689/5692/5694/5696/5700/5705/5706/5713/5879/6422/64750/7471	18
GO:0007164	establishment of tissue polarity	18/1206	123/17913	0.00146839	0.0708348	0.064406	1951/1213/23002/10640/7976/10082/5689/5692/5694/5696/5700/5705/5706/5713/5879/6422/64750/7471	18
GO:0051348	negative regulation of transferase activity	32/1206	272/17913	0.00148041	0.0708348	0.064406	10519/80824/142679/1850/26271/2932/3156/3480/3611/3843/4041/4221/100126311/4298/7026/5518/5575/5728/5777/5998/57521/6422/140775/6609/122809/9655/6714/54997/7157/10221/5987/7251	32
GO:0006364	rRNA processing	21/1206	154/17913	0.00155439	0.0733212	0.0666668	10438/10436/117246/54433/404672/23560/81875/55226/55651/8602/22984/83732/6154/6209/6187/23378/51119/26168/84135/10885/22803	21
GO:0061180	mammary gland epithelium development	12/1206	67/17913	0.00155974	0.0733212	0.0666668	675/1051/2294/2625/2736/3717/81606/84876/11331/57142/6714/7040	12
GO:0021700	developmental maturation	31/1206	262/17913	0.00158871	0.074034	0.0673149	375790/23294/8943/6790/596/675/6900/2034/26271/2309/2625/2902/30819/84456/26468/10296/51360/23114/4774/9378/5064/8301/5518/5566/5728/3516/5991/27289/84283/7471/51441	31
GO:0043968	histone H2A acetylation	5/1206	14/17913	0.00164352	0.0759006	0.0690121	10902/57634/8607/56848/8089	5
GO:2000463	positive regulation of excitatory postsynaptic potential	7/1206	27/17913	0.00165709	0.0759006	0.0690121	10458/2902/152404/9378/5590/5728/54434	7
GO:0000226	microtubule cytoskeleton organization	48/1206	460/17913	0.00167514	0.0760767	0.0691722	8086/10297/6790/672/675/1017/1020/22995/57132/10519/1213/6900/9696/1453/1739/1767/85440/1859/26271/9648/2932/10112/3834/11004/11127/225689/10403/5108/5116/4659/5518/5590/5879/51119/221150/9748/6651/6683/6867/10579/6904/8658/7175/4591/203068/27229/85378/9525	48
GO:0018209	peptidyl-serine modification	30/1206	252/17913	0.00170288	0.0764889	0.069547	408/6790/8312/9530/596/1017/1020/1453/1456/85440/1859/9451/2081/2932/3611/146664/64324/5566/5590/253260/6093/57521/9806/6714/27347/54386/7040/7048/8658/127933	30
GO:1903362	regulation of cellular protein catabolic process	28/1206	230/17913	0.00171276	0.0764889	0.069547	6790/8312/1453/11124/55294/2272/11146/2932/4193/55872/5566/5700/5705/5706/5728/5886/11236/51136/122809/9655/7341/160418/10221/56658/337867/8078/7415/7471	28
GO:0061418	regulation of transcription from RNA polymerase II promoter in response to hypoxia	13/1206	77/17913	0.00177341	0.0785431	0.0714148	8453/2034/5689/5692/5694/5696/5700/5705/5706/5713/3516/6233/7157	13
GO:0007050	cell cycle arrest	28/1206	231/17913	0.00182721	0.07961	0.0723848	6790/672/81617/8872/1017/1019/1020/4850/1718/2081/3611/51147/4193/4609/23645/5566/6154/57521/58528/23378/6794/92335/55437/7040/7157/7161/7251/127933	28
GO:0018105	peptidyl-serine phosphorylation	28/1206	231/17913	0.00182721	0.07961	0.0723848	408/6790/8312/9530/596/1017/1020/1453/1456/85440/1859/9451/2081/2932/3611/64324/5566/5590/253260/6093/57521/6714/27347/54386/7040/7048/8658/127933	28
GO:0062012	regulation of small molecule metabolic process	46/1206	439/17913	0.00190441	0.0811242	0.0737616	8086/337/64801/672/1213/1374/221937/2672/2932/9759/3156/3356/3422/10296/51360/100126311/4485/4597/10499/4802/9572/23165/23225/129401/4946/201626/54704/100101267/5689/5692/5694/5696/5700/5705/5706/5713/23541/83667/6472/10580/56848/6714/7040/7157/7175/7415	46
GO:0061136	regulation of proteasomal protein catabolic process	22/1206	167/17913	0.00190947	0.0811242	0.0737616	6790/1453/55294/2272/11146/2932/4193/55872/5566/5700/5705/5706/5886/51136/122809/9655/7341/160418/10221/337867/8078/7415	22
GO:0051602	response to electrical stimulus	9/1206	43/17913	0.00193554	0.0811242	0.0737616	23191/1917/7976/3184/4914/5020/5064/5728/6714	9
GO:0046777	protein autophosphorylation	26/1206	210/17913	0.00193656	0.0811242	0.0737616	6790/801/1020/1859/9451/2081/2932/3055/3480/3645/3717/225689/50488/53904/4831/4914/5566/5911/5912/9748/6714/6794/8428/27347/8711/127933	26
GO:0009896	positive regulation of catabolic process	42/1206	392/17913	0.00193766	0.0811242	0.0737616	8754/337/6790/8312/8678/665/1374/1453/11124/55294/2309/2932/3184/3356/6885/4193/4946/79156/5700/5705/5706/5728/5886/149041/11236/51136/6093/9554/83667/152503/51100/140775/122809/9655/6794/7341/160418/10221/8078/7415/51441/678	42
GO:0034248	regulation of cellular amide metabolic process	47/1206	452/17913	0.00199712	0.0829657	0.075436	8872/1019/132864/23191/54505/1915/1917/83939/9451/8893/8664/1978/7458/1994/22868/2309/25929/3184/3658/23185/10128/406905/406989/574506/55226/4855/54704/8301/23645/84919/149041/11236/6093/23521/6154/51065/285367/27230/83667/6472/56848/7072/7175/127933/51441/678/90850	47
GO:0006446	regulation of translational initiation	12/1206	69/17913	0.00202561	0.083502	0.0759236	8872/54505/9451/8893/1978/7458/23645/84919/23521/7175/127933/51441	12
GO:0010165	response to X-ray	7/1206	28/17913	0.00208272	0.0842268	0.0765826	675/2625/3735/25836/6422/7157/7518	7
GO:0010498	proteasomal protein catabolic process	41/1206	382/17913	0.00210918	0.0842268	0.0765826	408/6790/1017/1453/84301/11124/200933/26271/55294/2272/11146/2932/7184/4193/9572/55872/5094/5566/5689/5692/5694/5696/5700/5705/5706/5713/9232/5886/11236/149603/51136/6233/122809/9655/7341/160418/10221/337867/27338/8078/7415	41
GO:0001952	regulation of cell-matrix adhesion	17/1206	117/17913	0.00212178	0.0842268	0.0765826	596/10519/2013/342184/2932/3611/23499/50488/59339/5590/5728/5879/6093/6422/9748/6714/7402	17
GO:0034605	cellular response to heat	17/1206	117/17913	0.00212178	0.0842268	0.0765826	8086/9530/818/10049/2932/3066/23165/23225/129401/10016/100101267/5566/6118/57521/7341/7175/7415	17
GO:0045727	positive regulation of translation	17/1206	117/17913	0.00212178	0.0842268	0.0765826	8872/1019/54505/8893/8664/1994/22868/3184/23185/55226/23645/6154/51065/285367/27230/127933/51441	17
GO:0006368	transcription elongation from RNA polymerase II promoter	13/1206	79/17913	0.0022492	0.0886284	0.0805847	11047/23476/79577/9150/85403/55250/26610/56943/2071/2967/404672/4298/5433	13
GO:0042326	negative regulation of phosphorylation	47/1206	455/17913	0.00227847	0.0889053	0.0808365	408/10385/801/255082/10519/1399/10106/1739/80824/142679/1850/9759/3156/3480/3611/3843/55885/4041/4221/100126311/494336/574506/4298/4609/7026/55872/201626/84919/5518/5575/5590/5728/5777/5998/57521/6422/140775/6609/122809/9655/54386/54997/7040/10221/5987/7251/84327	47
GO:0008156	negative regulation of DNA replication	8/1206	36/17913	0.00228941	0.0889053	0.0808365	675/146059/29980/26271/55294/23560/7157/7270	8
GO:0016072	rRNA metabolic process	24/1206	191/17913	0.00232553	0.0896583	0.0815212	10438/10436/117246/54433/404672/2975/9328/23560/81875/55226/55651/8602/22984/83732/6154/6209/6187/23378/51119/26168/7157/84135/10885/22803	24
GO:0032535	regulation of cellular component size	35/1206	315/17913	0.00244258	0.0932341	0.0847724	57180/9530/10435/1019/1020/1182/6900/2017/23191/1739/2059/342184/2932/3055/3611/51474/23499/4099/1954/81565/4703/8301/23645/5728/5879/253260/57521/57142/22902/9037/6558/23075/5987/5756/7409	35
GO:1905330	regulation of morphogenesis of an epithelium	23/1206	181/17913	0.00245331	0.0932341	0.0847724	1951/1213/23002/63943/7976/2625/10082/11331/5689/5692/5694/5696/5700/5705/5706/5713/5728/5879/6422/64750/23213/7040/7471	23
GO:0001738	morphogenesis of a polarized epithelium	19/1206	139/17913	0.00247047	0.0932341	0.0847724	1951/1213/23002/10640/2294/7976/10082/5689/5692/5694/5696/5700/5705/5706/5713/5879/6422/64750/7471	19
GO:0006399	tRNA metabolic process	21/1206	160/17913	0.00250158	0.093748	0.0852397	23536/134637/7965/833/55250/26610/283742/10056/2975/9328/55699/3735/131965/55226/80324/57038/51002/51605/80746/7407/339487	21
GO:0043087	regulation of GTPase activity	43/1206	410/17913	0.00258353	0.0961467	0.0874207	29/375790/10297/55738/94134/55843/84986/9138/23365/408/8853/10435/132864/1399/55789/9681/85440/2932/3843/3655/3688/3996/81565/4739/4914/8301/22841/10928/57148/51735/5998/60626/253260/6251/6422/57522/134957/64786/128637/57465/6904/9712/7409	43
GO:0140014	mitotic nuclear division	28/1206	237/17913	0.00266147	0.0981604	0.0892516	8086/6790/8678/91272/1063/57132/9150/2059/26271/3834/11004/4041/8379/23310/10403/25836/11331/148479/55023/5518/6683/56155/7040/8658/7175/27338/9525/11130	28
GO:0034333	adherens junction assembly	14/1206	90/17913	0.00267427	0.0981604	0.0892516	596/2017/342184/23499/23396/5728/5796/5879/6093/6422/9748/10580/6714/6904	14
GO:0007163	establishment or maintenance of cell polarity	22/1206	172/17913	0.00277404	0.10113	0.0919514	286/23418/1399/9265/1739/85440/2294/2625/64083/2932/3611/3834/11004/399687/10403/55742/5590/22841/253260/6093/22902/6794	22
GO:0016573	histone acetylation	20/1206	151/17913	0.00281096	0.101325	0.0921293	408/1386/672/675/10902/57634/26122/2625/51147/84289/6885/10943/4674/8607/25942/56848/9913/6877/7040/8089	20
GO:0032386	regulation of intracellular transport	42/1206	400/17913	0.00281722	0.101325	0.0921293	8086/10425/64801/9530/665/1020/80184/10519/10675/84455/10938/55294/2294/9648/2932/3356/3843/225689/4193/81565/65009/9520/4946/5108/5116/4659/9581/5566/51715/55288/11236/22902/51100/56848/6714/6813/128637/7040/7157/7175/337867/127933	42
GO:0010256	endomembrane system organization	39/1206	365/17913	0.00288757	0.103163	0.0938005	287/51062/10458/8815/8548/57132/1182/23418/1453/9451/9648/64083/1130/225689/399687/81565/79156/5518/5520/5728/57142/11196/27230/5270/51100/6683/8027/2054/23345/128637/50999/55654/26092/9697/7251/8615/9712/9525/55113	39
GO:0034612	response to tumor necrosis factor	32/1206	284/17913	0.00294516	0.104003	0.0945637	102/6868/8754/3899/9530/672/10519/2309/2625/9759/57824/3611/3717/3735/8567/9572/5689/5692/5694/5696/5700/5705/5706/5713/6422/56928/10010/8887/8792/7187/10293/678	32
GO:0043406	positive regulation of MAP kinase activity	29/1206	250/17913	0.00296068	0.104003	0.0945637	8754/151/11214/408/60370/1399/284340/142679/2081/10818/3356/3611/3717/3735/8567/5606/6885/11183/23162/3084/4914/6233/6714/27347/7040/8792/7161/84231/7334	29
GO:0014909	smooth muscle cell migration	14/1206	91/17913	0.00296929	0.104003	0.0945637	596/657/80005/85440/9759/3611/4193/494336/574506/65009/55742/6714/54434/10221	14
GO:0071559	response to transforming growth factor beta	28/1206	239/17913	0.00300353	0.104519	0.095033	6868/8754/1284/1399/2530/3066/4053/6885/4221/5138/5139/23089/5590/5796/5829/6093/6233/864/6422/4093/64750/6714/6794/7040/7048/7157/7471/678	28
GO:0006473	protein acetylation	24/1206	195/17913	0.00305663	0.104811	0.0952984	408/1386/672/675/10902/57634/26122/2625/2932/3066/51147/84289/6885/10943/79612/4674/8607/25942/56848/9913/6877/54386/7040/8089	24
GO:0046051	UTP metabolic process	4/1206	10/17913	0.00309015	0.104811	0.0952984	4830/4831/4832/29922	4
GO:0051315	attachment of mitotic spindle microtubules to kinetochore	4/1206	10/17913	0.00309015	0.104811	0.0952984	8678/91272/11004/10403	4
GO:0071577	zinc ion transmembrane transport	4/1206	10/17913	0.00309015	0.104811	0.0952984	7779/55676/23516/25800	4
GO:0006397	mRNA processing	50/1206	499/17913	0.00314118	0.105289	0.0957331	79577/1477/11218/51428/9879/1655/8449/1859/9343/1994/2071/2081/25929/2967/404672/10949/3184/3189/22944/27257/51690/4154/4236/5094/22984/201626/5433/151987/5546/9588/5566/25766/8899/64783/55599/285367/79005/6421/6629/6632/6633/6637/6651/25949/7072/29896/80746/55339/9589/22803	50
GO:0034502	protein localization to chromosome	13/1206	82/17913	0.00315521	0.105289	0.0957331	91272/675/908/55166/26354/84515/254394/10403/25836/6118/54386/8658/55135	13
GO:0019098	reproductive behavior	7/1206	30/17913	0.00318261	0.105289	0.0957331	2902/3066/9759/5020/5728/5270/55585	7
GO:0042594	response to starvation	22/1206	174/17913	0.00320211	0.105289	0.0957331	596/8678/9681/83939/9451/1978/221937/2309/5287/58528/23378/27244/83667/6422/51100/6513/6752/8428/7157/84219/26100/7486	22
GO:0010225	response to UV-C	5/1206	16/17913	0.00320248	0.105289	0.0957331	675/3150/4193/7157/7486	5
GO:0000070	mitotic sister chromatid segregation	18/1206	132/17913	0.00325017	0.106205	0.0965663	8678/91272/1063/57132/26271/3834/11004/8379/23310/10403/25836/148479/5518/56155/8658/7175/9525/11130	18
GO:0006401	RNA catabolic process	39/1206	368/17913	0.00332799	0.1079	0.0981077	8125/4850/1655/9704/1994/2081/10949/3184/10128/27257/51690/201626/5518/5520/5689/5692/5694/5696/5700/5705/5706/5713/149041/6093/23521/6139/6141/6147/6154/6206/6209/6187/6233/23381/27044/9652/22803/51441/678	39
GO:0010332	response to gamma radiation	10/1206	55/17913	0.00334232	0.1079	0.0981077	596/675/2625/404672/4193/4221/4609/6154/7157/7486	10
GO:0018394	peptidyl-lysine acetylation	21/1206	164/17913	0.00337228	0.108216	0.0983944	408/1386/672/675/10902/57634/26122/2625/3066/51147/84289/6885/10943/4674/8607/25942/56848/9913/6877/7040/8089	21
GO:0000280	nuclear division	38/1206	357/17913	0.00345973	0.109857	0.0998863	8086/136991/6790/8678/91272/675/1063/57132/1164/124817/9150/29947/2059/26271/3834/11004/4041/8379/225689/84930/23310/10403/25836/5139/11331/148479/55023/5518/5889/6683/56155/7040/8658/7153/7175/27338/9525/11130	38
GO:0060218	hematopoietic stem cell differentiation	13/1206	83/17913	0.00351604	0.109857	0.0998863	2625/5689/5692/5694/5696/5700/5705/5706/5713/6422/7157/7161/51441	13
GO:0000723	telomere maintenance	20/1206	154/17913	0.00353646	0.109857	0.0998863	675/908/2072/54433/26354/8290/3184/225689/4609/55226/55651/10714/5889/6118/23381/6714/54386/8658/55135/7486	20
GO:0045931	positive regulation of mitotic cell cycle	20/1206	154/17913	0.00353646	0.109857	0.0998863	6868/6790/8678/675/23476/1019/1978/26271/4041/4193/10403/11331/55023/5586/5889/57521/25942/7040/7175/9525	20
GO:0031667	response to nutrient levels	47/1206	466/17913	0.00362548	0.109857	0.0998863	411/10458/596/8678/885/9681/83939/9451/1978/2029/2155/221937/2309/2902/3156/7184/4193/4353/4914/5020/10400/5287/5723/5728/57521/58528/23378/27244/83667/9869/6422/51100/114789/6513/6714/54434/6752/8428/6915/7040/7048/8658/7157/25828/84219/26100/7486	47
GO:0006352	DNA-templated transcription, initiation	27/1206	231/17913	0.00364143	0.109857	0.0998863	11176/892/1019/2071/2101/2961/2967/404672/9328/9794/84441/10025/51003/4855/9572/5433/5442/5728/3516/6257/6882/8148/79101/6877/6908/7157/30834	27
GO:0044843	cell cycle G1/S phase transition	32/1206	288/17913	0.00365184	0.109857	0.0998863	6868/6790/596/23476/10385/79577/1017/1019/4850/10106/8453/1978/26271/55294/2672/3688/4172/4176/84515/4193/4221/574506/4609/11331/5728/5777/6118/6154/51065/57521/6241/7157	32
GO:0051438	regulation of ubiquitin-protein transferase activity	9/1206	47/17913	0.00367281	0.109857	0.0998863	57561/8312/26271/55294/84930/5728/6187/7334/27338	9
GO:0043666	regulation of phosphoprotein phosphatase activity	16/1206	113/17913	0.00367635	0.109857	0.0998863	91272/801/2029/2932/7184/3717/84930/4659/81706/23645/5518/5520/5529/151987/6093/8036	16
GO:1904375	regulation of protein localization to cell periphery	16/1206	113/17913	0.00367635	0.109857	0.0998863	102/1020/10519/1213/1739/84455/2035/10082/23096/3688/10434/8301/5590/22841/10580/7040	16
GO:0033157	regulation of intracellular protein transport	26/1206	220/17913	0.00368449	0.109857	0.0998863	10425/9530/665/1020/80184/10519/84455/55294/9648/2932/3843/4193/81565/9520/4946/5108/5116/5566/51715/22902/51100/7040/7157/7175/337867/127933	26
GO:0014812	muscle cell migration	15/1206	103/17913	0.00368753	0.109857	0.0998863	596/657/80005/85440/9759/3611/4193/494336/574506/65009/55742/6093/6714/54434/10221	15
GO:0010212	response to ionizing radiation	19/1206	144/17913	0.0036899	0.109857	0.0998863	596/672/675/2625/404672/3735/84328/4193/4221/4609/25836/6154/6422/6794/10010/7040/7157/7486/7518	19
GO:0006363	termination of RNA polymerase I transcription	7/1206	31/17913	0.00387591	0.114126	0.103769	2071/2967/404672/79101/6908/7270/30834	7
GO:0070570	regulation of neuron projection regeneration	7/1206	31/17913	0.00387591	0.114126	0.103769	9860/81565/5396/5728/5792/146760/8428	7
GO:0033673	negative regulation of kinase activity	28/1206	244/17913	0.00402569	0.117889	0.10719	10519/80824/142679/1850/3156/3480/3611/3843/4041/4221/100126311/4298/7026/5518/5575/5728/5777/5998/57521/6422/140775/6609/122809/9655/54997/10221/5987/7251	28
GO:0043543	protein acylation	27/1206	233/17913	0.00409886	0.118823	0.108039	408/1386/672/675/10902/57634/26122/2625/2932/3066/51147/84289/6885/10943/79612/4674/8607/25942/56848/9913/6877/54386/7040/8089/79683/23390/51201	27
GO:0018393	internal peptidyl-lysine acetylation	20/1206	156/17913	0.00410195	0.118823	0.108039	408/1386/672/675/10902/57634/26122/2625/51147/84289/6885/10943/4674/8607/25942/56848/9913/6877/7040/8089	20
GO:0048678	response to axon injury	12/1206	75/17913	0.00414382	0.11922	0.1084	596/3717/9860/4099/23162/81565/4914/5728/5792/146760/8428/25828	12
GO:0048469	cell maturation	21/1206	167/17913	0.00418041	0.11922	0.1084	375790/23294/6790/596/675/6900/2034/26271/2309/2625/30819/84456/26468/10296/23114/5518/5566/5991/27289/84283/51441	21
GO:0006417	regulation of translation	41/1206	397/17913	0.00420358	0.11922	0.1084	8872/1019/132864/23191/54505/83939/9451/8893/8664/1978/7458/1994/22868/2309/25929/3184/3658/23185/10128/406905/574506/55226/4855/23645/84919/149041/11236/6093/23521/6154/51065/285367/27230/83667/6472/7072/7175/127933/51441/678/90850	41
GO:0006367	transcription initiation from RNA polymerase II promoter	22/1206	178/17913	0.00422579	0.11922	0.1084	892/1019/2071/2101/2961/2967/404672/9794/84441/10025/51003/4855/9572/5433/5728/3516/6257/6882/8148/6877/6908/7157	22
GO:0051972	regulation of telomerase activity	9/1206	48/17913	0.00425592	0.11922	0.1084	3184/225689/4221/4609/25849/6714/8658/7157/55135	9
GO:2000811	negative regulation of anoikis	5/1206	17/17913	0.00428817	0.11922	0.1084	596/3688/6714/7088/57343	5
GO:0006402	mRNA catabolic process	36/1206	338/17913	0.00430788	0.11922	0.1084	8125/4850/1655/9704/1994/2081/10949/3184/27257/51690/201626/5518/5520/5689/5692/5694/5696/5700/5705/5706/5713/149041/6093/23521/6139/6141/6147/6154/6206/6209/6187/6233/23381/9652/51441/678	36
GO:0010971	positive regulation of G2/M transition of mitotic cell cycle	6/1206	24/17913	0.00432407	0.11922	0.1084	23476/1019/26271/5889/25942/9525	6
GO:0010972	negative regulation of G2/M transition of mitotic cell cycle	13/1206	85/17913	0.00433809	0.11922	0.1084	6790/672/29980/60672/5689/5692/5694/5696/5700/5705/5706/5713/25949	13
GO:0014910	regulation of smooth muscle cell migration	13/1206	85/17913	0.00433809	0.11922	0.1084	596/657/80005/85440/9759/3611/4193/494336/574506/65009/6714/54434/10221	13
GO:0007219	Notch signaling pathway	22/1206	179/17913	0.00452044	0.123597	0.11238	102/6868/51378/408/10683/2079/55294/3559/9794/84441/100126311/4609/54492/4855/64783/3516/23013/7040/7048/7471/51441/57178	22
GO:2000615	regulation of histone H3-K9 acetylation	4/1206	11/17913	0.00459895	0.124849	0.113518	672/2625/4674/56848	4
GO:0030516	regulation of axon extension	12/1206	76/17913	0.00462665	0.124849	0.113518	1020/2017/23191/2932/3611/23499/4099/1954/81565/57142/22902/9037	12
GO:0007051	spindle organization	19/1206	147/17913	0.00463613	0.124849	0.113518	8086/6790/57132/1213/1453/1739/26271/225689/10403/5116/5518/51119/6683/6867/10579/8658/7175/203068/9525	19
GO:0040036	regulation of fibroblast growth factor receptor signaling pathway	7/1206	32/17913	0.00467797	0.125149	0.113791	90993/9982/2625/406905/494336/574506/23213	7
GO:0051656	establishment of organelle localization	45/1206	448/17913	0.00469396	0.125149	0.113791	23243/8943/26985/8678/91272/1020/1063/55166/57132/10814/9696/1453/10675/10540/1739/80331/85440/2294/2932/3356/3834/11004/11127/10128/8379/225689/10403/51068/5108/10016/5293/23396/9581/5590/55288/6209/9554/11196/6683/56848/6813/128637/66008/8615/9525	45
GO:0002244	hematopoietic progenitor cell differentiation	20/1206	158/17913	0.00474047	0.125763	0.114349	596/2625/8514/5689/5692/5694/5696/5700/5705/5706/5713/5777/6422/25942/23648/7040/7153/7157/7161/51441	20
GO:0030330	DNA damage response, signal transduction by p53 class mediator	15/1206	106/17913	0.00485417	0.127963	0.116349	6790/672/675/1017/4850/1655/1859/2309/51147/4193/6154/51065/83667/7157/9100	15
GO:0007044	cell-substrate junction assembly	14/1206	96/17913	0.00487112	0.127963	0.116349	596/2017/342184/3655/3691/23499/5728/5796/5879/6093/6422/9748/10580/6714	14
GO:0043966	histone H3 acetylation	10/1206	58/17913	0.00496828	0.129878	0.118091	672/675/2625/51147/84289/6885/4674/25942/56848/9913	10
GO:0050770	regulation of axonogenesis	19/1206	148/17913	0.00499279	0.129885	0.118097	1020/6900/2017/23191/2902/2932/3611/23303/57689/23499/4099/1954/81565/5728/57142/22902/9037/6794/66008	19
GO:0034329	cell junction assembly	25/1206	214/17913	0.00504775	0.130681	0.11882	287/596/829/149461/2017/1739/2318/342184/3611/3655/3691/23499/23114/23396/5586/5566/5728/5796/5879/6093/6422/9748/10580/6714/6904	25
GO:0071897	DNA biosynthetic process	23/1206	192/17913	0.00514793	0.132633	0.120596	908/1063/63922/54433/3184/225689/4221/4609/55226/55651/25849/10714/6118/6233/23381/6714/54386/8658/7157/9100/7415/55135/7486	23
GO:0010769	regulation of cell morphogenesis involved in differentiation	29/1206	260/17913	0.00518644	0.132986	0.120917	102/10458/1020/10519/6900/1399/10675/2017/1523/23191/80005/2902/2932/3611/23303/57689/23499/4099/1954/81565/4739/5728/5879/5911/57142/22902/9037/6794/66008	29
GO:0048667	cell morphogenesis involved in neuron differentiation	49/1206	500/17913	0.00526549	0.13437	0.122175	102/214/51062/10458/596/885/1020/1951/6900/2017/1523/23191/85440/200933/10818/7976/2625/2736/2902/2932/3611/3688/23303/56956/3996/57689/23499/4099/1954/50488/81565/23114/9378/4914/8301/5293/5728/5911/57142/22902/10505/9037/6683/6714/6794/6904/54664/66008/90249	49
GO:0001556	oocyte maturation	6/1206	25/17913	0.00537071	0.135125	0.122861	6790/675/26271/2309/5518/51441	6
GO:0010818	T cell chemotaxis	6/1206	25/17913	0.00537071	0.135125	0.122861	102/6868/1880/5293/6558/27347	6
GO:0045948	positive regulation of translational initiation	6/1206	25/17913	0.00537071	0.135125	0.122861	8872/54505/8893/23645/127933/51441	6
GO:0032436	positive regulation of proteasomal ubiquitin-dependent protein catabolic process	11/1206	68/17913	0.00544497	0.135946	0.123608	6790/1453/2932/4193/5886/122809/9655/7341/10221/8078/7415	11
GO:1903322	positive regulation of protein modification by small protein conjugation or removal	17/1206	128/17913	0.00545409	0.135946	0.123608	7965/408/57561/8312/672/55294/26354/9759/84930/54602/10016/5728/6187/10010/7334/27338/7415	17
GO:0006829	zinc ion transport	5/1206	18/17913	0.00561263	0.137463	0.124988	7779/55676/23516/25800/55334	5
GO:0007221	positive regulation of transcription of Notch receptor target	5/1206	18/17913	0.00561263	0.137463	0.124988	9794/84441/4855/64783/3516	5
GO:0031293	membrane protein intracellular domain proteolysis	5/1206	18/17913	0.00561263	0.137463	0.124988	102/6868/51360/56928/7040	5
GO:2000027	regulation of animal organ morphogenesis	28/1206	250/17913	0.00562505	0.137463	0.124988	596/657/1951/1213/23002/55294/10818/7976/2625/10082/4609/11331/5689/5692/5694/5696/5700/5705/5706/5713/5879/3516/6422/64750/23213/7040/7048/7471	28
GO:0006997	nucleus organization	16/1206	118/17913	0.0056432	0.137463	0.124988	8815/57132/10436/255626/81565/23165/5518/5520/57142/6683/7341/23345/26092/7175/9525/55135	16
GO:0016925	protein sumoylation	12/1206	78/17913	0.0057268	0.138869	0.126265	8086/8535/26354/9759/4193/23165/23225/129401/100101267/7341/6612/7175	12
GO:0090316	positive regulation of intracellular protein transport	19/1206	150/17913	0.00577387	0.139379	0.12673	10425/1020/80184/10519/84455/55294/2932/3843/4193/9520/4946/5108/5116/5566/22902/51100/7040/7157/7175	19
GO:0006475	internal protein amino acid acetylation	20/1206	161/17913	0.0058504	0.14007	0.127358	408/1386/672/675/10902/57634/26122/2625/51147/84289/6885/10943/4674/8607/25942/56848/9913/6877/7040/8089	20
GO:0031058	positive regulation of histone modification	13/1206	88/17913	0.00585478	0.14007	0.127358	408/672/23476/221477/2625/4674/25836/5252/56848/7040/7157/7334/57343	13
GO:0006165	nucleoside diphosphate phosphorylation	17/1206	129/17913	0.00589913	0.140504	0.127752	8086/51727/221937/9759/3356/4830/4831/4832/29922/23165/23225/129401/5213/100101267/8802/7157/7175	17
GO:0006353	DNA-templated transcription, termination	11/1206	69/17913	0.00609346	0.144491	0.131377	1477/2071/2967/404672/6637/79101/6908/7270/55339/22803/30834	11
GO:1900034	regulation of cellular response to heat	12/1206	79/17913	0.00634966	0.149902	0.136298	8086/9530/818/10049/2932/23165/23225/129401/100101267/6118/57521/7175	12
GO:0006983	ER overload response	4/1206	12/17913	0.00653426	0.151589	0.137831	9451/2932/84919/7157	4
GO:0045161	neuronal ion channel clustering	4/1206	12/17913	0.00653426	0.151589	0.137831	375790/6900/30819/23114	4
GO:0045472	response to ether	4/1206	12/17913	0.00653426	0.151589	0.137831	1019/3184/4193/5020	4
GO:0090161	Golgi ribbon formation	4/1206	12/17913	0.00653426	0.151589	0.137831	9648/64083/399687/50999	4
GO:0002053	positive regulation of mesenchymal cell proliferation	6/1206	26/17913	0.00659124	0.152072	0.138271	657/2294/4041/4609/5396/7048	6
GO:0019079	viral genome replication	16/1206	120/17913	0.00663707	0.152072	0.138271	8815/596/1655/7913/63901/22880/4774/5094/201626/5586/5479/5886/9869/128637/7153/7415	16
GO:0043276	anoikis	7/1206	34/17913	0.00664905	0.152072	0.138271	596/3688/6885/6714/6794/7088/57343	7
GO:1902115	regulation of organelle assembly	22/1206	185/17913	0.00666859	0.152072	0.138271	11214/64422/8678/672/55704/57132/9696/51626/9908/3055/225689/406905/9378/9554/51100/140775/6714/8027/7175/4591/7251/9525	22
GO:0000375	RNA splicing, via transesterification reactions	36/1206	348/17913	0.00681948	0.154854	0.1408	1477/11218/51428/9879/1655/8449/1859/9343/1994/25929/10949/3184/3189/27257/51690/4236/5094/5433/5546/9588/25766/8899/64783/55599/79005/6421/6629/6632/6633/6637/6651/25949/7072/29896/55339/9589	36
GO:0046939	nucleotide phosphorylation	17/1206	131/17913	0.0068777	0.155517	0.141403	8086/51727/221937/9759/3356/4830/4831/4832/29922/23165/23225/129401/5213/100101267/8802/7157/7175	17
GO:0010975	regulation of neuron projection development	45/1206	458/17913	0.00695821	0.156677	0.142457	102/411/466/10458/55704/1020/10519/6900/1399/2017/1523/23191/2625/2672/2902/2932/3066/3611/3655/23303/9860/57689/23499/4099/4193/1954/81565/65009/4830/4831/4914/5396/5728/5792/5911/57142/146760/22902/221935/9037/6422/6794/8428/54664/66008	45
GO:0000075	cell cycle checkpoint	23/1206	197/17913	0.00701004	0.157183	0.142918	1386/6790/672/1017/1063/4850/1739/29980/54465/8379/4193/10403/79858/5546/6118/6154/51065/25949/56155/7040/7157/7175/11130	23
GO:0071356	cellular response to tumor necrosis factor	29/1206	266/17913	0.0070973	0.158477	0.144094	6868/9530/672/10519/2309/2625/9759/57824/3611/3717/3735/8567/9572/5689/5692/5694/5696/5700/5705/5706/5713/6422/56928/10010/8887/8792/7187/10293/678	29
GO:0009132	nucleoside diphosphate metabolic process	19/1206	153/17913	0.00713047	0.158502	0.144117	8086/51727/1739/221937/9759/3356/4830/4831/4832/29922/11164/23165/23225/129401/5213/100101267/8802/7157/7175	19
GO:0031646	positive regulation of neurological system process	10/1206	61/17913	0.00715757	0.158502	0.144117	10458/885/2902/152404/22997/4099/9378/5590/5728/54434	10
GO:0034198	cellular response to amino acid starvation	8/1206	43/17913	0.00722863	0.159417	0.144948	8678/9681/9451/58528/27244/83667/51100/84219	8
GO:0042795	snRNA transcription by RNA polymerase II	11/1206	71/17913	0.00757136	0.166038	0.150969	2961/26173/55174/57508/26512/5433/79871/6882/6877/6908/7702	11
GO:0008361	regulation of cell size	19/1206	154/17913	0.0076363	0.166038	0.150969	1019/1020/1182/2017/23191/2932/3611/23499/4099/1954/81565/5728/5879/57521/57142/22902/9037/6558/7409	19
GO:1902275	regulation of chromatin organization	20/1206	165/17913	0.00765315	0.166038	0.150969	408/672/23476/221477/2625/2672/22880/4674/25836/64324/5252/9869/25942/56848/7040/7157/7175/7334/57343/63925	20
GO:0048675	axon extension	14/1206	101/17913	0.00765335	0.166038	0.150969	214/1020/2017/23191/2932/3611/3688/23499/4099/1954/81565/57142/22902/9037	14
GO:0009991	response to extracellular stimulus	48/1206	498/17913	0.00772868	0.166038	0.150969	411/10458/596/8678/885/9681/83939/9451/1978/2029/2155/221937/2309/2902/3156/7184/3655/4193/4353/4914/5020/10400/5287/5723/5728/57521/58528/23378/27244/83667/9869/6422/51100/114789/6513/6714/54434/6752/8428/6915/7040/7048/8658/7157/25828/84219/26100/7486	48
GO:0007045	cell-substrate adherens junction assembly	12/1206	81/17913	0.00775521	0.166038	0.150969	596/2017/342184/23499/5728/5796/5879/6093/6422/9748/10580/6714	12
GO:0048041	focal adhesion assembly	12/1206	81/17913	0.00775521	0.166038	0.150969	596/2017/342184/23499/5728/5796/5879/6093/6422/9748/10580/6714	12
GO:0071560	cellular response to transforming growth factor beta stimulus	26/1206	233/17913	0.0077886	0.166038	0.150969	6868/8754/1284/1399/2530/3066/4053/6885/4221/5138/5139/23089/5590/5796/5829/6233/6422/4093/64750/6714/6794/7040/7048/7157/7471/678	26
GO:0006361	transcription initiation from RNA polymerase I promoter	7/1206	35/17913	0.00783869	0.166038	0.150969	11176/2071/2967/404672/79101/6908/30834	7
GO:0033048	negative regulation of mitotic sister chromatid segregation	7/1206	35/17913	0.00783869	0.166038	0.150969	1063/26271/8379/10403/56155/8658/7175	7
GO:0015949	nucleobase-containing small molecule interconversion	6/1206	27/17913	0.008001	0.166847	0.151704	51727/1854/4830/4831/4832/6241	6
GO:0048679	regulation of axon regeneration	6/1206	27/17913	0.008001	0.166847	0.151704	9860/81565/5728/5792/146760/8428	6
GO:1902751	positive regulation of cell cycle G2/M phase transition	6/1206	27/17913	0.008001	0.166847	0.151704	23476/1019/26271/5889/25942/9525	6
GO:0006360	transcription by RNA polymerase I	10/1206	62/17913	0.00803255	0.166847	0.151704	11176/9451/2071/2967/404672/79101/6908/7270/84135/30834	10
GO:0046365	monosaccharide catabolic process	10/1206	62/17913	0.00803255	0.166847	0.151704	51084/221937/2524/2530/2720/4041/11164/5213/7157/9942	10
GO:0030968	endoplasmic reticulum unfolded protein response	15/1206	112/17913	0.0080823	0.167071	0.151908	55738/1388/10987/90993/10106/9451/2081/2137/7184/51360/23645/84919/27230/7415/10897	15
GO:0051056	regulation of small GTPase mediated signal transduction	33/1206	316/17913	0.00812052	0.167071	0.151908	29/11214/94134/55843/84986/9138/23365/408/1399/9265/9909/55789/23096/3688/3717/8567/3084/4914/84033/440107/5879/10928/57148/5924/55288/8036/6714/57522/8859/79933/7077/8711/7409	33
GO:0043161	proteasome-mediated ubiquitin-dependent protein catabolic process	34/1206	328/17913	0.00813686	0.167071	0.151908	408/6790/1017/1453/11124/200933/26271/55294/2272/11146/2932/7184/4193/55872/5094/5689/5692/5694/5696/5700/5705/5706/5713/9232/5886/149603/6233/122809/9655/7341/10221/27338/8078/7415	34
GO:0042130	negative regulation of T cell proliferation	9/1206	53/17913	0.00832646	0.16939	0.154016	10385/1051/1739/11146/3559/8379/5777/149041/7040	9
GO:0006289	nucleotide-excision repair	14/1206	102/17913	0.00833734	0.16939	0.154016	675/9318/10987/2071/2072/2967/404672/3150/10714/5433/5886/6118/6233/7157	14
GO:0009301	snRNA transcription	11/1206	72/17913	0.00840785	0.16939	0.154016	2961/26173/55174/57508/26512/5433/79871/6882/6877/6908/7702	11
GO:0072347	response to anesthetic	11/1206	72/17913	0.00840785	0.16939	0.154016	1020/9343/2155/2902/3066/3356/4193/5020/5520/221935/6609	11
GO:1902036	regulation of hematopoietic stem cell differentiation	11/1206	72/17913	0.00840785	0.16939	0.154016	2625/5689/5692/5694/5696/5700/5705/5706/5713/7161/51441	11
GO:0032200	telomere organization	20/1206	167/17913	0.00871052	0.174178	0.15837	675/908/2072/54433/26354/8290/3184/225689/4609/55226/55651/10714/5889/6118/23381/6714/54386/8658/55135/7486	20
GO:0033209	tumor necrosis factor-mediated signaling pathway	20/1206	167/17913	0.00871052	0.174178	0.15837	6868/9530/2309/3611/3717/3735/8567/5689/5692/5694/5696/5700/5705/5706/5713/56928/8887/8792/7187/10293	20
GO:0003279	cardiac septum development	15/1206	113/17913	0.00875668	0.17445	0.158617	287/657/10818/2625/8543/9794/4193/406905/55742/5138/64783/3516/60485/7048/7157	15
GO:0001833	inner cell mass cell proliferation	4/1206	13/17913	0.00894141	0.176053	0.160075	675/9318/81565/51119	4
GO:0043970	histone H3-K9 acetylation	4/1206	13/17913	0.00894141	0.176053	0.160075	672/2625/4674/56848	4
GO:1901070	guanosine-containing compound biosynthetic process	4/1206	13/17913	0.00894141	0.176053	0.160075	4830/4831/4832/29922	4
GO:0008380	RNA splicing	43/1206	440/17913	0.00896857	0.176053	0.160075	1477/11218/51428/9879/1655/8449/1859/9343/1994/2081/283742/25929/10949/3184/3189/27257/51690/4154/4236/5094/5433/5518/151987/5546/9588/25766/8899/64783/55599/79005/6421/6629/6632/6633/6637/6651/25949/7072/29896/80746/55339/9589/339487	43
GO:0046825	regulation of protein export from nucleus	7/1206	36/17913	0.00917817	0.178433	0.162239	1020/2932/4193/5566/7157/7175/127933	7
GO:0043409	negative regulation of MAPK cascade	21/1206	179/17913	0.00918255	0.178433	0.162239	408/10385/255082/1739/80824/142679/1850/3156/3480/55885/4221/494336/574506/4609/55872/5518/5728/5777/5998/6422/6609	21
GO:0090068	positive regulation of cell cycle process	30/1206	283/17913	0.00918968	0.178433	0.162239	6868/6790/8678/672/23476/79577/1017/1019/4850/26271/4041/225689/4193/10403/11331/55023/5586/5566/5889/6154/57521/23378/6421/25942/6683/7040/7157/7161/7175/9525	30
GO:0006283	transcription-coupled nucleotide-excision repair	11/1206	73/17913	0.0093142	0.17955	0.163254	9318/10987/2071/2072/2967/404672/3150/10714/5433/6118/6233	11
GO:1905037	autophagosome organization	11/1206	73/17913	0.0093142	0.17955	0.163254	55054/64422/8678/23241/5287/51715/9554/51100/140775/23673/26100	11
GO:0045839	negative regulation of mitotic nuclear division	8/1206	45/17913	0.00954352	0.182478	0.165917	1063/26271/3834/8379/10403/56155/8658/7175	8
GO:0010458	exit from mitosis	6/1206	28/17913	0.00961507	0.182478	0.165917	9150/2059/11331/6683/7040/27338	6
GO:0035066	positive regulation of histone acetylation	6/1206	28/17913	0.00961507	0.182478	0.165917	408/672/2625/4674/56848/7040	6
GO:0070198	protein localization to chromosome, telomeric region	6/1206	28/17913	0.00961507	0.182478	0.165917	675/908/26354/54386/8658/55135	6
GO:0000377	RNA splicing, via transesterification reactions with bulged adenosine as nucleophile	35/1206	344/17913	0.00967042	0.182478	0.165917	1477/11218/51428/9879/1655/8449/1859/9343/1994/25929/10949/3184/3189/51690/4236/5094/5433/5546/9588/25766/8899/64783/55599/79005/6421/6629/6632/6633/6637/6651/25949/7072/29896/55339/9589	35
GO:0000398	mRNA splicing, via spliceosome	35/1206	344/17913	0.00967042	0.182478	0.165917	1477/11218/51428/9879/1655/8449/1859/9343/1994/25929/10949/3184/3189/51690/4236/5094/5433/5546/9588/25766/8899/64783/55599/79005/6421/6629/6632/6633/6637/6651/25949/7072/29896/55339/9589	35
GO:2001251	negative regulation of chromosome organization	16/1206	125/17913	0.00974633	0.183265	0.166632	672/1063/2072/26271/8379/55226/10403/5252/25942/56848/6714/54386/56155/8658/7153/7175	16
GO:0098781	ncRNA transcription	14/1206	104/17913	0.00984982	0.184235	0.167514	2961/2975/9328/26173/55174/57508/26512/5433/79871/6882/6877/6908/7157/7702	14
GO:0009267	cellular response to starvation	17/1206	136/17913	0.00990486	0.184235	0.167514	596/8678/9681/9451/5287/58528/23378/27244/83667/6422/51100/6513/8428/7157/84219/26100/7486	17
GO:0071901	negative regulation of protein serine/threonine kinase activity	17/1206	136/17913	0.00990486	0.184235	0.167514	10519/80824/142679/1850/3156/3843/4041/4221/7026/5518/5575/5728/5777/5998/57521/6422/6609	17
GO:0009408	response to heat	19/1206	158/17913	0.00995772	0.184235	0.167514	8086/9530/818/10049/1967/8893/2932/3066/23165/23225/129401/10016/100101267/5566/6118/57521/7341/7175/7415	19
GO:0000187	activation of MAPK activity	18/1206	147/17913	0.00996978	0.184235	0.167514	151/408/60370/1399/284340/2081/10818/3735/8567/5606/6885/11183/23162/3084/6233/27347/7161/7334	18
GO:1902108	regulation of mitochondrial membrane permeability involved in apoptotic process	10/1206	64/17913	0.010027	0.184656	0.167897	10449/1386/596/400916/2932/203245/55288/7157/7161/7755	10
GO:0007229	integrin-mediated signaling pathway	13/1206	94/17913	0.010141	0.186116	0.169224	102/8754/2013/2530/3055/3611/3655/3688/4739/4831/6714/7409/57343	13
GO:0046578	regulation of Ras protein signal transduction	24/1206	215/17913	0.0102333	0.187168	0.170181	29/11214/9138/23365/408/1399/9265/9909/23096/3688/3717/8567/3084/4914/84033/440107/5879/5924/8036/8859/79933/7077/8711/7409	24
GO:0030010	establishment of cell polarity	16/1206	126/17913	0.0104882	0.19074	0.173429	1399/9265/85440/2294/2625/64083/2932/3834/399687/10403/5590/22841/253260/6093/22902/6794	16
GO:0048285	organelle fission	39/1206	395/17913	0.0105803	0.19074	0.173429	8086/136991/6790/8678/91272/675/1063/57132/1164/124817/9150/29947/2059/26271/3834/11004/4041/8379/225689/84930/23310/10403/25836/5139/11331/148479/55023/5518/5889/91137/6683/56155/7040/8658/7153/7175/27338/9525/11130	39
GO:0042982	amyloid precursor protein metabolic process	9/1206	55/17913	0.0105977	0.19074	0.173429	26574/102/1718/1739/1859/9445/406989/8301/6093	9
GO:0051310	metaphase plate congression	9/1206	55/17913	0.0105977	0.19074	0.173429	8678/91272/1063/55166/57132/11004/8379/10403/9525	9
GO:0031334	positive regulation of protein complex assembly	26/1206	239/17913	0.0106737	0.19074	0.173429	57180/9530/885/10435/2017/23191/1739/2071/2072/11124/342184/9908/2932/2967/404672/3055/5879/253260/6118/51100/6714/7341/7040/7157/5987/7415	26
GO:0006296	nucleotide-excision repair, DNA incision, 5'-to lesion	7/1206	37/17913	0.0106777	0.19074	0.173429	2071/2072/2967/404672/10714/6118/6233	7
GO:0033046	negative regulation of sister chromatid segregation	7/1206	37/17913	0.0106777	0.19074	0.173429	1063/26271/8379/10403/56155/8658/7175	7
GO:0031929	TOR signaling	15/1206	116/17913	0.0110506	0.194154	0.176533	55704/9681/1978/2625/64083/10016/253260/57521/58528/27244/83667/140775/6794/55654/84219	15
GO:2000736	regulation of stem cell differentiation	15/1206	116/17913	0.0110506	0.194154	0.176533	2625/81606/100126311/54940/5689/5692/5694/5696/5700/5705/5706/5713/7161/51441/678	15
GO:0060070	canonical Wnt signaling pathway	32/1206	311/17913	0.0111018	0.194154	0.176533	10297/8312/5218/1453/23500/2309/7976/2625/2932/3611/4041/406905/5689/5692/5694/5696/5700/5705/5706/5713/5728/3516/8607/9037/6422/64750/6714/6794/8658/7415/7471/84327	32
GO:1904888	cranial skeletal system development	10/1206	65/17913	0.0111556	0.194154	0.176533	257/1399/1954/4522/5396/51715/285590/7040/7048/57728	10
GO:0006293	nucleotide-excision repair, preincision complex stabilization	5/1206	21/17913	0.0112674	0.194154	0.176533	2071/2072/2967/404672/6118	5
GO:0006295	nucleotide-excision repair, DNA incision, 3'-to lesion	5/1206	21/17913	0.0112674	0.194154	0.176533	2071/2072/2967/404672/6118	5
GO:0042451	purine nucleoside biosynthetic process	5/1206	21/17913	0.0112674	0.194154	0.176533	4830/4831/4832/29922/56952	5
GO:0046129	purine ribonucleoside biosynthetic process	5/1206	21/17913	0.0112674	0.194154	0.176533	4830/4831/4832/29922/56952	5
GO:0046132	pyrimidine ribonucleoside biosynthetic process	5/1206	21/17913	0.0112674	0.194154	0.176533	51727/4830/4831/4832/29922	5
GO:0046827	positive regulation of protein export from nucleus	5/1206	21/17913	0.0112674	0.194154	0.176533	2932/4193/5566/7157/7175	5
GO:0060044	negative regulation of cardiac muscle cell proliferation	5/1206	21/17913	0.0112674	0.194154	0.176533	406905/5728/60485/7048/7161	5
GO:0072332	intrinsic apoptotic signaling pathway by p53 class mediator	11/1206	75/17913	0.0113511	0.194192	0.176568	596/675/1655/2272/4193/6154/51065/23378/6794/7157/7161	11
GO:0030879	mammary gland development	17/1206	138/17913	0.0113783	0.194192	0.176568	675/1051/2294/2625/2736/3717/81606/4830/4855/3084/84876/11331/57142/6714/7040/7048/8792	17
GO:0031056	regulation of histone modification	17/1206	138/17913	0.0113783	0.194192	0.176568	408/672/23476/221477/2625/2672/4674/25836/64324/5252/25942/56848/7040/7157/7334/57343/63925	17
GO:1903539	protein localization to postsynaptic membrane	6/1206	29/17913	0.0114482	0.194765	0.177088	102/1739/10082/2902/23096/5590	6
GO:0070555	response to interleukin-1	21/1206	183/17913	0.0116567	0.196122	0.178322	1051/9759/6885/9572/57161/5689/5692/5694/5696/5700/5705/5706/5713/149041/6233/6422/6714/10010/8792/7334/9100	21
GO:0035303	regulation of dephosphorylation	23/1206	206/17913	0.011738	0.196122	0.178322	9530/91272/801/157313/2029/2932/7184/3717/84930/4659/81706/23645/5518/5520/5529/151987/6093/8036/23381/6609/23075/7040/121256	23
GO:0001522	pseudouridine synthesis	4/1206	14/17913	0.0118606	0.196122	0.178322	54433/55651/80324/285367	4
GO:0006241	CTP biosynthetic process	4/1206	14/17913	0.0118606	0.196122	0.178322	4830/4831/4832/29922	4
GO:0009209	pyrimidine ribonucleoside triphosphate biosynthetic process	4/1206	14/17913	0.0118606	0.196122	0.178322	4830/4831/4832/29922	4
GO:0015936	coenzyme A metabolic process	4/1206	14/17913	0.0118606	0.196122	0.178322	11332/80347/3156/79717	4
GO:0031937	positive regulation of chromatin silencing	4/1206	14/17913	0.0118606	0.196122	0.178322	22880/9869/25942/57343	4
GO:0046036	CTP metabolic process	4/1206	14/17913	0.0118606	0.196122	0.178322	4830/4831/4832/29922	4
GO:0006888	ER to Golgi vesicle-mediated transport	20/1206	172/17913	0.0118756	0.196122	0.178322	55860/286/287/23243/55738/51272/829/29097/1453/10540/2155/225689/10016/11236/9554/11196/6683/128637/8615/7415	20
GO:0033619	membrane protein proteolysis	9/1206	56/17913	0.0118939	0.196122	0.178322	102/6868/8754/9860/51360/6093/152503/56928/7040	9
GO:0009746	response to hexose	22/1206	195/17913	0.0120591	0.197779	0.179829	408/1967/8893/2029/56943/2081/2309/3156/4221/4830/4831/9572/5566/5728/22841/5879/83667/25942/6518/7040/7048/25828	22
GO:0007015	actin filament organization	33/1206	325/17913	0.0120682	0.197779	0.179829	57180/94134/408/9530/10458/596/10435/2017/23191/1739/2013/2059/342184/3055/7184/3717/51474/4739/5829/5879/253260/27289/6093/22902/9037/6422/285590/10580/6714/23075/79933/5987/5756	33
GO:0044773	mitotic DNA damage checkpoint	12/1206	86/17913	0.0123405	0.199052	0.180987	1386/6790/1017/4850/29980/4193/79858/6118/6154/51065/25949/7157	12
GO:0038202	TORC1 signaling	7/1206	38/17913	0.0123475	0.199052	0.180987	9681/57521/58528/27244/83667/140775/6794	7
GO:0051985	negative regulation of chromosome segregation	7/1206	38/17913	0.0123475	0.199052	0.180987	1063/26271/8379/10403/56155/8658/7175	7
GO:0006301	postreplication repair	8/1206	47/17913	0.0123688	0.199052	0.180987	672/10714/6118/6233/7334/9100/7415/55339	8
GO:0008542	visual learning	8/1206	47/17913	0.0123688	0.199052	0.180987	2515/885/1020/2902/3156/3688/65009/60626	8
GO:0120163	negative regulation of cold-induced thermogenesis	8/1206	47/17913	0.0123688	0.199052	0.180987	26027/6868/57561/85440/9807/9572/3516/6794	8
GO:0034976	response to endoplasmic reticulum stress	27/1206	254/17913	0.0125396	0.201197	0.182937	55738/1388/596/1051/10987/90993/10106/9451/8893/2081/2137/2932/7184/51360/23645/84919/5924/11236/51136/27230/83667/160418/81542/7157/337867/7415/10897	27
GO:0010506	regulation of autophagy	32/1206	314/17913	0.0126493	0.202352	0.183987	527/596/8678/665/1020/2017/1915/1917/2072/2081/55294/221937/2309/2932/3834/6885/225689/79156/5566/6093/57521/58528/9554/83667/51100/140775/27131/6794/7157/9100/112936/84219	32
GO:0051961	negative regulation of nervous system development	30/1206	290/17913	0.0126963	0.202499	0.184121	657/1020/10519/6900/23500/10683/9451/2309/2672/2932/3066/9860/27257/4099/4193/57534/100126311/9572/3084/5108/5566/5728/57142/146760/22902/9037/7040/7157/7161/66008	30
GO:1901989	positive regulation of cell cycle phase transition	13/1206	97/17913	0.0130455	0.206705	0.187945	6868/23476/79577/1019/26271/225689/4193/11331/5889/57521/25942/7040/9525	13
GO:1902750	negative regulation of cell cycle G2/M phase transition	13/1206	97/17913	0.0130455	0.206705	0.187945	6790/672/29980/60672/5689/5692/5694/5696/5700/5705/5706/5713/25949	13
GO:0006403	RNA localization	23/1206	208/17913	0.0130757	0.206705	0.187945	8086/908/55308/56943/84248/9908/10128/55651/51068/23165/23225/129401/100101267/6209/8607/6421/23381/7048/8658/7175/55339/55135/23039	23
GO:0031669	cellular response to nutrient levels	24/1206	220/17913	0.0133375	0.209441	0.190433	10458/596/8678/9681/9451/7184/4193/5287/57521/58528/23378/27244/83667/6422/51100/6513/54434/8428/8658/7157/25828/84219/26100/7486	24
GO:0098813	nuclear chromosome segregation	24/1206	220/17913	0.0133375	0.209441	0.190433	8678/91272/1063/55166/57132/26271/55294/3834/11004/8379/225689/23310/10403/25836/11331/148479/5518/5889/6421/56155/8658/7175/9525/11130	24
GO:0006362	transcription elongation from RNA polymerase I promoter	6/1206	30/17913	0.0135146	0.209441	0.190433	2071/2967/404672/79101/6908/30834	6
GO:0007143	female meiotic nuclear division	6/1206	30/17913	0.0135146	0.209441	0.190433	6790/26271/84930/5518/5889/7153	6
GO:0050680	negative regulation of epithelial cell proliferation	19/1206	163/17913	0.0136189	0.209441	0.190433	1386/675/79577/1739/55294/2625/4221/494336/574506/7026/11331/5728/5796/864/60485/6422/6794/23213/7040	19
GO:0045926	negative regulation of growth	26/1206	244/17913	0.0136922	0.209441	0.190433	596/1020/9150/51147/84289/4099/406905/4353/4501/203245/5518/5728/57142/60485/9037/5270/83667/6422/56848/54879/6794/7040/7048/8711/7157/7161	26
GO:0007004	telomere maintenance via telomerase	10/1206	67/17913	0.013698	0.209441	0.190433	908/54433/225689/55226/55651/23381/6714/54386/8658/55135	10
GO:0042278	purine nucleoside metabolic process	10/1206	67/17913	0.013698	0.209441	0.190433	1739/28992/140733/4830/4831/4832/29922/10400/56952/51715	10
GO:0016073	snRNA metabolic process	11/1206	77/17913	0.0137118	0.209441	0.190433	2961/26173/55174/57508/26512/5433/79871/6882/6877/6908/7702	11
GO:0009220	pyrimidine ribonucleotide biosynthetic process	5/1206	22/17913	0.0137899	0.209441	0.190433	51727/4830/4831/4832/29922	5
GO:0034067	protein localization to Golgi apparatus	5/1206	22/17913	0.0137899	0.209441	0.190433	26225/1453/9648/64083/55690	5
GO:0090312	positive regulation of protein deacetylation	5/1206	22/17913	0.0137899	0.209441	0.190433	221477/1859/25836/7040/7157	5
GO:1900078	positive regulation of cellular response to insulin stimulus	5/1206	22/17913	0.0137899	0.209441	0.190433	2101/80318/5590/10580/6714	5
GO:0051053	negative regulation of DNA metabolic process	17/1206	141/17913	0.0139073	0.209441	0.190433	675/146059/29947/29980/2072/26271/55294/2625/23560/4221/55226/64802/6714/54386/8658/7157/7270	17
GO:1902807	negative regulation of cell cycle G1/S phase transition	16/1206	130/17913	0.013912	0.209441	0.190433	6790/596/10385/79577/1017/1019/4850/10106/4193/4221/574506/5728/6118/6154/51065/7157	16
GO:0042220	response to cocaine	8/1206	48/17913	0.0139914	0.209441	0.190433	1020/9343/3066/3356/4193/5020/221935/6609	8
GO:0043392	negative regulation of DNA binding	8/1206	48/17913	0.0139914	0.209441	0.190433	2072/55294/3066/3717/25942/7341/6612/8658	8
GO:0044273	sulfur compound catabolic process	8/1206	48/17913	0.0139914	0.209441	0.190433	11332/411/10675/92086/2720/2799/3425/25828	8
GO:0061647	histone H3-K9 modification	8/1206	48/17913	0.0139914	0.209441	0.190433	672/2625/4674/9869/83852/56848/79723/57343	8
GO:0030111	regulation of Wnt signaling pathway	34/1206	341/17913	0.014144	0.211135	0.191973	10297/527/8312/79577/5218/1453/23500/55789/2309/2932/3611/23499/406905/5518/5689/5692/5694/5696/5700/5705/5706/5713/3516/8607/9037/6422/64750/6714/6794/23213/7088/8658/7415/84327	34
GO:0033683	nucleotide-excision repair, DNA incision	7/1206	39/17913	0.0141973	0.211343	0.192162	2071/2072/2967/404672/10714/6118/6233	7
GO:0000082	G1/S transition of mitotic cell cycle	28/1206	269/17913	0.0145106	0.215408	0.195858	6868/6790/596/23476/10385/79577/1017/1019/4850/10106/8453/1978/26271/2672/3688/4172/4176/84515/4193/4609/5728/5777/6118/6154/51065/57521/6241/7157	28
GO:0016049	cell growth	44/1206	466/17913	0.0145784	0.215816	0.196229	102/6868/11214/214/10425/6790/596/8548/79577/1020/10519/1154/1399/9150/2017/23191/9166/2137/2932/3611/3688/84678/23499/4099/1954/203245/81565/5518/5590/57521/57142/22902/9037/5270/83667/6422/56848/54879/6794/7040/7048/8711/7157/7251	44
GO:0009451	RNA modification	15/1206	120/17913	0.0148134	0.218423	0.1986	134637/221120/55250/26610/117246/54433/131965/55226/55651/80324/64783/285367/51002/51605/9589	15
GO:1902110	positive regulation of mitochondrial membrane permeability involved in apoptotic process	9/1206	58/17913	0.014836	0.218423	0.1986	10449/1386/596/400916/2932/55288/7157/7161/7755	9
GO:0042770	signal transduction in response to DNA damage	16/1206	131/17913	0.0148907	0.218628	0.198786	6790/672/675/1017/4850/1655/1859/2309/51147/4193/6154/51065/83667/7157/9100/7471	16
GO:0034404	nucleobase-containing small molecule biosynthetic process	23/1206	211/17913	0.0153078	0.22079	0.200752	8086/11332/51727/221937/9759/3356/4830/4831/4832/29922/11164/23165/23225/129401/5138/5150/5213/100101267/56952/25939/7157/7175/7415	23
GO:0009208	pyrimidine ribonucleoside triphosphate metabolic process	4/1206	15/17913	0.0153264	0.22079	0.200752	4830/4831/4832/29922	4
GO:0016180	snRNA processing	4/1206	15/17913	0.0153264	0.22079	0.200752	26173/55174/57508/26512	4
GO:0031468	nuclear envelope reassembly	4/1206	15/17913	0.0153264	0.22079	0.200752	8815/5518/5520/6683	4
GO:0033599	regulation of mammary gland epithelial cell proliferation	4/1206	15/17913	0.0153264	0.22079	0.200752	675/2625/11331/57142	4
GO:0070262	peptidyl-serine dephosphorylation	4/1206	15/17913	0.0153264	0.22079	0.200752	23645/84919/5518/23075	4
GO:1904262	negative regulation of TORC1 signaling	4/1206	15/17913	0.0153264	0.22079	0.200752	9681/27244/83667/6794	4
GO:0022604	regulation of cell morphogenesis	41/1206	430/17913	0.0154432	0.221651	0.201535	102/55843/10458/10435/1020/10519/6900/1399/10675/2017/1523/23191/1739/80005/2035/2059/2902/2932/3055/3611/23303/57689/23499/4099/1954/79784/81565/4739/5064/55742/55023/5728/5879/5911/57142/22902/9037/152503/6714/6794/66008	41
GO:0030595	leukocyte chemotaxis	21/1206	188/17913	0.0154688	0.221651	0.201535	102/6868/1230/9547/284340/3577/2155/1880/63940/3735/1130/5196/5293/23396/5879/51119/6558/27347/23075/8792/7409	21
GO:0032434	regulation of proteasomal ubiquitin-dependent protein catabolic process	14/1206	110/17913	0.0157032	0.223863	0.203546	6790/1453/2272/11146/2932/4193/55872/5886/122809/9655/7341/10221/8078/7415	14
GO:0008333	endosome to lysosome transport	8/1206	49/17913	0.0157636	0.223863	0.203546	1130/23295/56112/66008/7251/7415/64601/9525	8
GO:1903432	regulation of TORC1 signaling	6/1206	31/17913	0.0158279	0.223863	0.203546	9681/58528/27244/83667/140775/6794	6
GO:2000758	positive regulation of peptidyl-lysine acetylation	6/1206	31/17913	0.0158279	0.223863	0.203546	408/672/2625/4674/56848/7040	6
GO:0034284	response to monosaccharide	22/1206	200/17913	0.0158321	0.223863	0.203546	408/1967/8893/2029/56943/2081/2309/3156/4221/4830/4831/9572/5566/5728/22841/5879/83667/25942/6518/7040/7048/25828	22
GO:0050768	negative regulation of neurogenesis	28/1206	271/17913	0.015887	0.224009	0.203679	657/1020/10519/6900/23500/10683/2309/2672/2932/3066/9860/27257/4099/4193/57534/100126311/9572/3084/5108/5728/57142/146760/22902/9037/7040/7157/7161/66008	28
GO:0022613	ribonucleoprotein complex biogenesis	37/1206	381/17913	0.015926	0.224009	0.203679	26574/10438/10153/11218/83939/8664/8669/10436/22868/117246/9908/54433/25929/404672/23560/81875/55226/55651/51068/8602/22984/5728/149041/83732/23521/6154/6209/6187/23378/51119/26168/6632/6633/6637/84135/10885/22803	37
GO:0006509	membrane protein ectodomain proteolysis	7/1206	40/17913	0.0162369	0.227189	0.20657	102/6868/8754/9860/6093/152503/56928	7
GO:0007618	mating	7/1206	40/17913	0.0162369	0.227189	0.20657	2902/3066/9759/5020/5728/5270/55585	7
GO:0006476	protein deacetylation	11/1206	79/17913	0.0164257	0.228045	0.207348	11176/221477/1859/3066/9759/25836/6421/25942/56848/7040/7157	11
GO:0010833	telomere maintenance via telomere lengthening	11/1206	79/17913	0.0164257	0.228045	0.207348	908/2072/54433/225689/55226/55651/23381/6714/54386/8658/55135	11
GO:0032204	regulation of telomere maintenance	11/1206	79/17913	0.0164257	0.228045	0.207348	908/2072/26354/3184/225689/4609/55226/23381/6714/54386/8658	11
GO:0046822	regulation of nucleocytoplasmic transport	13/1206	100/17913	0.0165511	0.228422	0.207691	8086/1020/84455/2932/3843/4193/4659/5566/51715/7040/7157/7175/127933	13
GO:0031647	regulation of protein stability	28/1206	272/17913	0.0166133	0.228422	0.207691	287/6790/596/908/79577/84301/55294/63943/23560/84515/4193/79612/9572/23252/11331/5479/5728/5886/11236/57142/60485/51100/6714/23673/7341/54997/7157/84327	28
GO:0071479	cellular response to ionizing radiation	10/1206	69/17913	0.016651	0.228422	0.207691	2625/404672/4193/25836/6154/6422/10010/7040/7157/7486	10
GO:0007413	axonal fasciculation	5/1206	23/17913	0.016666	0.228422	0.207691	1951/6900/1954/57142/9037	5
GO:0106030	neuron projection fasciculation	5/1206	23/17913	0.016666	0.228422	0.207691	1951/6900/1954/57142/9037	5
GO:0043467	regulation of generation of precursor metabolites and energy	17/1206	144/17913	0.016856	0.230438	0.209524	8086/400916/2932/9759/3356/23165/23225/129401/201626/11331/100101267/6472/10580/56848/7157/7175/7415	17
GO:0009749	response to glucose	21/1206	190/17913	0.017244	0.234885	0.213567	408/1967/8893/2029/56943/2081/2309/3156/4221/4830/4831/9572/5566/5728/22841/5879/83667/25942/7040/7048/25828	21
GO:0044774	mitotic DNA integrity checkpoint	12/1206	90/17913	0.0173128	0.234885	0.213567	1386/6790/1017/4850/29980/4193/79858/6118/6154/51065/25949/7157	12
GO:0061387	regulation of extent of cell growth	12/1206	90/17913	0.0173128	0.234885	0.213567	1020/2017/23191/2932/3611/23499/4099/1954/81565/57142/22902/9037	12
GO:0071347	cellular response to interleukin-1	18/1206	156/17913	0.0176323	0.23763	0.216063	1051/6885/9572/57161/5689/5692/5694/5696/5700/5705/5706/5713/149041/6233/6422/10010/7334/9100	18
GO:0007062	sister chromatid cohesion	8/1206	50/17913	0.0176925	0.23763	0.216063	91272/55294/25836/11331/5518/5889/6421/8658	8
GO:0036297	interstrand cross-link repair	8/1206	50/17913	0.0176925	0.23763	0.216063	9937/2072/55120/84515/254394/6118/6233/7398	8
GO:0050732	negative regulation of peptidyl-tyrosine phosphorylation	8/1206	50/17913	0.0176925	0.23763	0.216063	100126311/5518/5590/5777/6422/122809/9655/7251	8
GO:0051493	regulation of cytoskeleton organization	44/1206	472/17913	0.0178268	0.238425	0.216786	57180/11214/6790/9530/10458/672/55704/10435/1020/57132/10519/1213/2017/23191/1739/1859/2059/342184/2932/3055/3611/3834/51474/225689/406905/4703/5829/5879/253260/6093/9037/6422/285590/221150/6683/23075/79933/6904/7040/7175/5987/4591/5756/9525	44
GO:0018107	peptidyl-threonine phosphorylation	13/1206	101/17913	0.0178655	0.238425	0.216786	8312/596/801/1020/1460/1859/2932/5566/57521/27347/7040/7048/8658	13
GO:0002521	leukocyte differentiation	45/1206	485/17913	0.0180111	0.238425	0.216786	6868/8943/64343/596/10385/1230/1051/2101/55294/2625/2736/1880/9759/22806/3559/3658/3688/9452/84456/4609/4830/4831/4914/5196/5293/5590/5777/5897/3516/149041/864/6422/9644/9655/6794/54997/7040/7048/8792/7157/10221/7409/7471/678/57178	45
GO:0019080	viral gene expression	21/1206	191/17913	0.0181894	0.238425	0.216786	8086/9150/8664/23165/23225/129401/5094/5433/100101267/23521/6139/6141/6147/6154/6206/6209/6187/6233/6882/7175/5987	21
GO:0034620	cellular response to unfolded protein	15/1206	123/17913	0.0182328	0.238425	0.216786	55738/1388/10987/90993/10106/9451/2081/2137/7184/51360/23645/84919/27230/7415/10897	15
GO:1902686	mitochondrial outer membrane permeabilization involved in programmed cell death	9/1206	60/17913	0.0182816	0.238425	0.216786	10449/1386/596/400916/2932/55288/7157/7161/7755	9
GO:0000045	autophagosome assembly	10/1206	70/17913	0.0182927	0.238425	0.216786	55054/64422/8678/23241/51715/9554/51100/140775/23673/26100	10
GO:0033045	regulation of sister chromatid segregation	10/1206	70/17913	0.0182927	0.238425	0.216786	8678/1063/26271/8379/225689/10403/6421/56155/8658/7175	10
GO:0045841	negative regulation of mitotic metaphase/anaphase transition	6/1206	32/17913	0.0184009	0.238425	0.216786	1063/26271/8379/10403/56155/7175	6
GO:0055022	negative regulation of cardiac muscle tissue growth	6/1206	32/17913	0.0184009	0.238425	0.216786	9150/406905/5728/60485/7048/7161	6
GO:0061117	negative regulation of heart growth	6/1206	32/17913	0.0184009	0.238425	0.216786	9150/406905/5728/60485/7048/7161	6
GO:2000816	negative regulation of mitotic sister chromatid separation	6/1206	32/17913	0.0184009	0.238425	0.216786	1063/26271/8379/10403/56155/7175	6
GO:0045773	positive regulation of axon extension	7/1206	41/17913	0.0184754	0.238425	0.216786	23191/3611/23499/1954/81565/22902/9037	7
GO:0070317	negative regulation of G0 to G1 transition	7/1206	41/17913	0.0184754	0.238425	0.216786	672/23269/494336/574506/1911/5928/6241	7
GO:0098815	modulation of excitatory postsynaptic potential	7/1206	41/17913	0.0184754	0.238425	0.216786	10458/2902/152404/9378/5590/5728/54434	7
GO:1901985	positive regulation of protein acetylation	7/1206	41/17913	0.0184754	0.238425	0.216786	408/672/2625/4674/56848/54386/7040	7
GO:0032388	positive regulation of intracellular transport	22/1206	203/17913	0.0185081	0.238425	0.216786	10425/1020/80184/10519/84455/10938/55294/2932/3843/4193/9520/4946/5108/5116/5566/22902/51100/56848/128637/7040/7157/7175	22
GO:0045787	positive regulation of cell cycle	36/1206	373/17913	0.0187708	0.241229	0.219336	6868/6790/8678/672/675/23476/221477/79577/1017/1019/1164/4850/1978/26271/4041/225689/4193/10403/11331/55023/5586/5566/5886/5889/6154/57521/23378/6421/25942/6683/6714/7040/7157/7161/7175/9525	36
GO:0019058	viral life cycle	32/1206	324/17913	0.0191142	0.245055	0.222815	8086/8815/596/57132/1655/7913/63901/3356/3688/22880/4774/23165/23225/129401/5094/201626/5586/100101267/5479/5886/6233/9869/6575/128637/7153/7175/7726/5987/7251/9712/7415/9525	32
GO:0000394	RNA splicing, via endonucleolytic cleavage and ligation	4/1206	16/17913	0.0193677	0.245951	0.223629	2081/283742/80746/339487	4
GO:0014067	negative regulation of phosphatidylinositol 3-kinase signaling	4/1206	16/17913	0.0193677	0.245951	0.223629	10385/406989/5728/5270	4
GO:0035025	positive regulation of Rho protein signal transduction	4/1206	16/17913	0.0193677	0.245951	0.223629	11214/408/5879/79933	4
GO:1903830	magnesium ion transmembrane transport	4/1206	16/17913	0.0193677	0.245951	0.223629	54805/123606/54503/23390	4
GO:0030183	B cell differentiation	14/1206	113/17913	0.0194821	0.246747	0.224353	6868/596/1880/9759/22806/3688/9452/4914/5777/5897/3516/6422/7157/678	14
GO:0002690	positive regulation of leukocyte chemotaxis	11/1206	81/17913	0.0195224	0.246747	0.224353	102/6868/1230/9547/284340/2155/63940/3735/5879/27347/23075	11
GO:1905475	regulation of protein localization to membrane	20/1206	181/17913	0.0198222	0.24876	0.226184	102/596/1020/10519/1213/1399/1739/84455/10082/23096/3688/10434/8301/5590/22841/10580/54434/7040/7157/7161	20
GO:0043488	regulation of mRNA stability	18/1206	158/17913	0.0198323	0.24876	0.226184	8125/1994/10949/3184/201626/5689/5692/5694/5696/5700/5705/5706/5713/149041/6093/6233/51441/678	18
GO:0060828	regulation of canonical Wnt signaling pathway	27/1206	264/17913	0.0198698	0.24876	0.226184	10297/8312/5218/1453/23500/2309/2932/3611/406905/5689/5692/5694/5696/5700/5705/5706/5713/3516/8607/9037/6422/64750/6714/6794/8658/7415/84327	27
GO:0009218	pyrimidine ribonucleotide metabolic process	5/1206	24/17913	0.0199138	0.24876	0.226184	51727/4830/4831/4832/29922	5
GO:2000209	regulation of anoikis	5/1206	24/17913	0.0199138	0.24876	0.226184	596/3688/6714/7088/57343	5
GO:1901983	regulation of protein acetylation	10/1206	71/17913	0.0200502	0.249514	0.226869	408/672/2625/2932/3066/4674/25942/56848/54386/7040	10
GO:0060562	epithelial tube morphogenesis	31/1206	313/17913	0.0201167	0.249514	0.226869	596/80184/1282/1460/1739/63943/342184/2294/7976/2625/2736/11146/3611/84678/8543/1954/57534/4522/4609/65009/4855/11331/5566/64783/3516/83852/6422/6714/7040/7048/7471	31
GO:0006521	regulation of cellular amino acid metabolic process	9/1206	61/17913	0.020207	0.249514	0.226869	4946/5689/5692/5694/5696/5700/5705/5706/5713	9
GO:0016575	histone deacetylation	9/1206	61/17913	0.020207	0.249514	0.226869	11176/221477/3066/9759/25836/6421/56848/7040/7157	9
GO:0033627	cell adhesion mediated by integrin	9/1206	61/17913	0.020207	0.249514	0.226869	6868/8754/10519/1399/3688/9404/5777/23075/54997	9
GO:0051495	positive regulation of cytoskeleton organization	22/1206	205/17913	0.02048	0.250785	0.228024	57180/9530/10435/1020/2017/23191/1739/342184/3055/225689/406905/5829/5879/253260/9037/6422/285590/6683/23075/79933/5987/9525	22
GO:0051017	actin filament bundle assembly	16/1206	136/17913	0.0206082	0.250785	0.228024	408/9530/10458/2059/7184/51474/4739/5829/5879/6093/6422/285590/10580/6714/23075/79933	16
GO:0097193	intrinsic apoptotic signaling pathway	28/1206	277/17913	0.0206502	0.250785	0.228024	596/8678/672/675/1051/90993/8453/1655/9451/55294/2272/53832/3717/4193/79156/23645/6154/51065/23378/219790/6326/6421/6714/6794/8428/7157/7161/7417	28
GO:0007034	vacuolar transport	13/1206	103/17913	0.0207289	0.250785	0.228024	26985/9179/411/9648/1130/23295/54602/56112/66008/7251/7415/64601/9525	13
GO:0006221	pyrimidine nucleotide biosynthetic process	7/1206	42/17913	0.0209216	0.250785	0.228024	51727/1854/2079/4830/4831/4832/29922	7
GO:0006418	tRNA aminoacylation for protein translation	7/1206	42/17913	0.0209216	0.250785	0.228024	7965/833/10056/55699/3735/57038/7407	7
GO:0035307	positive regulation of protein dephosphorylation	7/1206	42/17913	0.0209216	0.250785	0.228024	801/157313/3717/4659/23645/6609/7040	7
GO:0048247	lymphocyte chemotaxis	7/1206	42/17913	0.0209216	0.250785	0.228024	102/6868/9547/1880/5293/6558/27347	7
GO:0061512	protein localization to cilium	7/1206	42/17913	0.0209216	0.250785	0.228024	55704/9696/1453/84455/10938/225689/57728	7
GO:0009206	purine ribonucleoside triphosphate biosynthetic process	18/1206	159/17913	0.0210086	0.250785	0.228024	8086/221937/9759/3356/4830/4831/4832/29922/23165/23225/129401/5213/100101267/56848/7040/7157/7175/7415	18
GO:0071158	positive regulation of cell cycle arrest	11/1206	82/17913	0.0212233	0.250785	0.228024	6790/672/1017/4850/4193/5566/6154/23378/7040/7157/7161	11
GO:1901992	positive regulation of mitotic cell cycle phase transition	11/1206	82/17913	0.0212233	0.250785	0.228024	6868/23476/1019/26271/4193/11331/5889/57521/25942/7040/9525	11
GO:0006409	tRNA export from nucleus	6/1206	33/17913	0.0212458	0.250785	0.228024	8086/23165/23225/129401/100101267/7175	6
GO:0042455	ribonucleoside biosynthetic process	6/1206	33/17913	0.0212458	0.250785	0.228024	51727/4830/4831/4832/29922/56952	6
GO:0045005	DNA-dependent DNA replication maintenance of fidelity	6/1206	33/17913	0.0212458	0.250785	0.228024	675/29980/54465/254394/25939/7486	6
GO:0048147	negative regulation of fibroblast proliferation	6/1206	33/17913	0.0212458	0.250785	0.228024	79577/2495/51003/4609/6422/7157	6
GO:0051031	tRNA transport	6/1206	33/17913	0.0212458	0.250785	0.228024	8086/23165/23225/129401/100101267/7175	6
GO:0071431	tRNA-containing ribonucleoprotein complex export from nucleus	6/1206	33/17913	0.0212458	0.250785	0.228024	8086/23165/23225/129401/100101267/7175	6
GO:1902100	negative regulation of metaphase/anaphase transition of cell cycle	6/1206	33/17913	0.0212458	0.250785	0.228024	1063/26271/8379/10403/56155/7175	6
GO:1905819	negative regulation of chromosome separation	6/1206	33/17913	0.0212458	0.250785	0.228024	1063/26271/8379/10403/56155/7175	6
GO:1990138	neuron projection extension	17/1206	148/17913	0.0215134	0.253386	0.230389	214/6790/1020/2017/23191/2932/3611/3688/23499/4099/1954/81565/5590/57142/22902/9037/6794	17
GO:0061572	actin filament bundle organization	16/1206	137/17913	0.0219287	0.257417	0.234054	408/9530/10458/2059/7184/51474/4739/5829/5879/6093/6422/285590/10580/6714/23075/79933	16
GO:0007632	visual behavior	8/1206	52/17913	0.0220478	0.257417	0.234054	2515/885/1020/2902/3156/3688/65009/60626	8
GO:0051784	negative regulation of nuclear division	8/1206	52/17913	0.0220478	0.257417	0.234054	1063/26271/3834/8379/10403/56155/8658/7175	8
GO:0097345	mitochondrial outer membrane permeabilization	8/1206	52/17913	0.0220478	0.257417	0.234054	10449/596/400916/2932/55288/7157/7161/7755	8
GO:0009145	purine nucleoside triphosphate biosynthetic process	18/1206	160/17913	0.0222375	0.258933	0.235433	8086/221937/9759/3356/4830/4831/4832/29922/23165/23225/129401/5213/100101267/56848/7040/7157/7175/7415	18
GO:0035794	positive regulation of mitochondrial membrane permeability	9/1206	62/17913	0.0222743	0.258933	0.235433	10449/1386/596/400916/2932/55288/7157/7161/7755	9
GO:1902806	regulation of cell cycle G1/S phase transition	21/1206	195/17913	0.0223812	0.259612	0.236051	6868/6790/596/10385/79577/1017/1019/4850/10106/55294/4193/4221/574506/11331/5728/5777/6118/6154/51065/57521/7157	21
GO:0009266	response to temperature stimulus	23/1206	219/17913	0.0227514	0.263337	0.239437	8086/26027/9530/818/10049/9451/1967/8893/2932/3066/3356/4914/23165/23225/129401/10016/100101267/5566/6118/57521/7341/7175/7415	23
GO:0000079	regulation of cyclin-dependent protein serine/threonine kinase activity	11/1206	83/17913	0.0230307	0.265422	0.241333	6868/892/57018/1019/1164/23560/3843/4221/7026/5728/6714	11
GO:0045582	positive regulation of T cell differentiation	11/1206	83/17913	0.0230307	0.265422	0.241333	8943/10385/2625/2736/3559/5590/864/9655/7040/7048/57178	11
GO:0010770	positive regulation of cell morphogenesis involved in differentiation	16/1206	138/17913	0.0233124	0.26804	0.243713	10458/10519/1399/10675/1523/23191/80005/3611/23499/1954/81565/4739/5879/22902/9037/6794	16
GO:0010721	negative regulation of cell development	31/1206	317/17913	0.0235468	0.26804	0.243713	596/657/1020/10519/6900/9150/23500/10683/55294/2309/2672/2932/3066/9860/27257/4099/4193/57534/100126311/9572/3084/5108/5728/57142/146760/22902/9037/7040/7157/7161/66008	31
GO:0007176	regulation of epidermal growth factor-activated receptor activity	5/1206	25/17913	0.0235496	0.26804	0.243713	6868/55294/122809/9655/7251	5
GO:1900101	regulation of endoplasmic reticulum unfolded protein response	5/1206	25/17913	0.0235496	0.26804	0.243713	1388/10987/2081/23645/84919	5
GO:0055026	negative regulation of cardiac muscle tissue development	7/1206	43/17913	0.0235842	0.26804	0.243713	9150/10818/406905/5728/60485/7048/7161	7
GO:1901028	regulation of mitochondrial outer membrane permeabilization involved in apoptotic signaling pathway	7/1206	43/17913	0.0235842	0.26804	0.243713	10449/596/400916/2932/7157/7161/7755	7
GO:0090305	nucleic acid phosphodiester bond hydrolysis	27/1206	268/17913	0.0236083	0.26804	0.243713	28990/9937/1677/2071/2072/2081/161829/2967/404672/81875/64802/8602/201626/80055/5395/10714/144715/57455/25996/6118/6233/25939/27044/80746/7486/22803/30834	27
GO:0007041	lysosomal transport	12/1206	94/17913	0.0236579	0.26804	0.243713	26985/9179/411/9648/1130/23295/56112/66008/7251/7415/64601/9525	12
GO:0008033	tRNA processing	13/1206	105/17913	0.0239223	0.269719	0.24524	23536/134637/55250/26610/283742/3735/131965/55226/80324/51002/51605/80746/339487	13
GO:0009148	pyrimidine nucleoside triphosphate biosynthetic process	4/1206	17/17913	0.0240075	0.269719	0.24524	4830/4831/4832/29922	4
GO:0015693	magnesium ion transport	4/1206	17/17913	0.0240075	0.269719	0.24524	54805/123606/54503/23390	4
GO:1902683	regulation of receptor localization to synapse	4/1206	17/17913	0.0240075	0.269719	0.24524	102/10082/23096/5590	4
GO:0000959	mitochondrial RNA metabolic process	6/1206	34/17913	0.0243737	0.271556	0.246911	400916/2309/10128/201626/5442/80324	6
GO:0010464	regulation of mesenchymal cell proliferation	6/1206	34/17913	0.0243737	0.271556	0.246911	657/2294/4041/4609/5396/7048	6
GO:0032148	activation of protein kinase B activity	6/1206	34/17913	0.0243737	0.271556	0.246911	151/55704/3084/5590/253260/6714	6
GO:1901030	positive regulation of mitochondrial outer membrane permeabilization involved in apoptotic signaling pathway	6/1206	34/17913	0.0243737	0.271556	0.246911	596/400916/2932/7157/7161/7755	6
GO:0043967	histone H4 acetylation	9/1206	63/17913	0.0244888	0.272273	0.247562	408/672/675/10902/57634/51147/10943/8607/8089	9
GO:0000956	nuclear-transcribed mRNA catabolic process	21/1206	197/17913	0.0247381	0.27416	0.249278	4850/1655/9704/27257/51690/201626/5518/5520/149041/23521/6139/6141/6147/6154/6206/6209/6187/6233/23381/9652/678	21
GO:0060968	regulation of gene silencing	16/1206	139/17913	0.0247609	0.27416	0.249278	8086/1017/1655/1994/22880/23165/23225/129401/5433/100101267/9869/25942/7040/7157/7175/57343	16
GO:0007052	mitotic spindle organization	12/1206	95/17913	0.0254813	0.276547	0.251449	8086/57132/1213/10403/5116/51119/6683/6867/10579/8658/7175/9525	12
GO:0045069	regulation of viral genome replication	12/1206	95/17913	0.0254813	0.276547	0.251449	8815/596/1655/63901/22880/201626/5586/5479/5886/9869/128637/7153	12
GO:0050678	regulation of epithelial cell proliferation	35/1206	369/17913	0.0255027	0.276547	0.251449	6868/1386/657/675/1232/79577/1739/55294/9982/10818/2625/3150/4221/494336/574506/4609/4830/4831/9572/7026/10016/11331/5728/5796/253260/57521/57142/864/60485/9037/6422/6794/23213/7040/57343	35
GO:0007084	mitotic nuclear envelope reassembly	3/1206	10/17913	0.0255441	0.276547	0.251449	8815/5518/5520	3
GO:0036500	ATF6-mediated unfolded protein response	3/1206	10/17913	0.0255441	0.276547	0.251449	1388/7184/51360	3
GO:0061085	regulation of histone H3-K27 methylation	3/1206	10/17913	0.0255441	0.276547	0.251449	2625/5252/57343	3
GO:0071481	cellular response to X-ray	3/1206	10/17913	0.0255441	0.276547	0.251449	2625/25836/6422	3
GO:0090309	positive regulation of methylation-dependent chromatin silencing	3/1206	10/17913	0.0255441	0.276547	0.251449	22880/9869/57343	3
GO:0097531	mast cell migration	3/1206	10/17913	0.0255441	0.276547	0.251449	5293/5879/23075	3
GO:1903800	positive regulation of production of miRNAs involved in gene silencing by miRNA	3/1206	10/17913	0.0255441	0.276547	0.251449	1655/7040/7157	3
GO:1904338	regulation of dopaminergic neuron differentiation	3/1206	10/17913	0.0255441	0.276547	0.251449	1453/2932/6422	3
GO:2000278	regulation of DNA biosynthetic process	13/1206	106/17913	0.025649	0.277123	0.251972	908/63922/3184/225689/4221/4609/55226/25849/23381/6714/8658/7157/55135	13
GO:0016311	dephosphorylation	42/1206	458/17913	0.0257596	0.277758	0.252549	9530/596/91272/10380/801/818/157313/9150/10106/1739/80824/142679/1850/2029/2932/7184/3632/3717/84930/54704/4659/81706/23645/84919/5518/5520/5529/151987/5728/5777/5792/5796/6093/79871/8036/23381/6609/54434/6794/23075/7040/121256	42
GO:0006278	RNA-dependent DNA biosynthetic process	10/1206	74/17913	0.0260609	0.279321	0.25397	908/54433/225689/55226/55651/23381/6714/54386/8658/55135	10
GO:0046902	regulation of mitochondrial membrane permeability	10/1206	74/17913	0.0260609	0.279321	0.25397	10449/1386/596/400916/2932/203245/55288/7157/7161/7755	10
GO:1900182	positive regulation of protein localization to nucleus	10/1206	74/17913	0.0260609	0.279321	0.25397	908/84455/9451/3843/51068/83667/6714/6794/7040/7175	10
GO:0051054	positive regulation of DNA metabolic process	23/1206	222/17913	0.026171	0.279941	0.254534	466/672/908/1017/63922/29947/11124/2736/26354/3184/225689/22880/4609/25849/5879/9869/6714/7040/8658/7334/55135/7486/57343	23
GO:0043487	regulation of RNA stability	18/1206	163/17913	0.0262543	0.280273	0.254836	8125/1994/10949/3184/201626/5689/5692/5694/5696/5700/5705/5706/5713/149041/6093/6233/51441/678	18
GO:0071496	cellular response to external stimulus	31/1206	320/17913	0.0264077	0.281349	0.255815	10458/596/8678/9994/9681/9451/9759/7184/3655/4099/4193/5138/5287/5879/57521/58528/23378/27244/83667/6422/51100/6513/54434/8428/7040/8658/7157/25828/84219/26100/7486	31
GO:0048599	oocyte development	7/1206	44/17913	0.0264709	0.281463	0.255918	6790/596/675/26271/2309/5518/51441	7
GO:0009142	nucleoside triphosphate biosynthetic process	19/1206	175/17913	0.0267347	0.283705	0.257957	8086/51727/221937/9759/3356/4830/4831/4832/29922/23165/23225/129401/5213/100101267/56848/7040/7157/7175/7415	19
GO:1905710	positive regulation of membrane permeability	9/1206	64/17913	0.0268553	0.284422	0.258608	10449/1386/596/400916/2932/55288/7157/7161/7755	9
GO:1901532	regulation of hematopoietic progenitor cell differentiation	11/1206	85/17913	0.0269782	0.28516	0.25928	2625/5689/5692/5694/5696/5700/5705/5706/5713/7161/51441	11
GO:0001764	neuron migration	17/1206	152/17913	0.0270917	0.285549	0.259633	885/1020/1951/6900/1399/200933/7976/2625/26468/9860/81565/25836/7026/3084/5108/5879/85508	17
GO:0001558	regulation of cell growth	37/1206	396/17913	0.0271215	0.285549	0.259633	102/6868/596/8548/79577/1020/10519/1154/1399/9150/2017/23191/9166/2137/2932/3611/84678/23499/4099/1954/203245/81565/5518/57521/57142/22902/9037/5270/83667/6422/56848/54879/6794/7040/8711/7157/7251	37
GO:0043254	regulation of protein complex assembly	38/1206	409/17913	0.0274187	0.288111	0.261963	57180/57763/9530/885/10435/2017/23191/1739/1859/1978/2059/2071/2072/11124/342184/9908/2932/2967/404672/3055/8290/8543/225689/5590/5879/253260/6118/23521/51100/6714/7341/6904/7040/7157/5987/5756/7415/7417	38
GO:0033598	mammary gland epithelial cell proliferation	5/1206	26/17913	0.0275873	0.288188	0.262033	675/1051/2625/11331/57142	5
GO:0070911	global genome nucleotide-excision repair	5/1206	26/17913	0.0275873	0.288188	0.262033	2071/2072/2967/404672/6233	5
GO:0099560	synaptic membrane adhesion	5/1206	26/17913	0.0275873	0.288188	0.262033	22997/79414/57689/9378/5792	5
GO:0009201	ribonucleoside triphosphate biosynthetic process	18/1206	164/17913	0.0277079	0.288884	0.262666	8086/221937/9759/3356/4830/4831/4832/29922/23165/23225/129401/5213/100101267/56848/7040/7157/7175/7415	18
GO:0045070	positive regulation of viral genome replication	6/1206	35/17913	0.0277947	0.289227	0.262978	201626/5586/5479/5886/128637/7153	6
GO:0009314	response to radiation	40/1206	435/17913	0.0279106	0.28987	0.263562	2515/408/596/672/675/801/885/1020/2071/2072/63943/2625/2902/404672/3156/3150/3688/3735/84328/4193/4221/4609/65009/25836/4914/55872/5146/5796/60626/6154/6422/57282/6794/10010/7040/8792/7157/7398/7486/7518	40
GO:0050657	nucleic acid transport	19/1206	176/17913	0.0281528	0.291256	0.264823	8086/55308/56943/84248/9908/10128/51068/23165/23225/129401/100101267/6209/6421/23381/7048/8658/7175/55339/23039	19
GO:0050658	RNA transport	19/1206	176/17913	0.0281528	0.291256	0.264823	8086/55308/56943/84248/9908/10128/51068/23165/23225/129401/100101267/6209/6421/23381/7048/8658/7175/55339/23039	19
GO:0032956	regulation of actin cytoskeleton organization	29/1206	297/17913	0.0282782	0.2919	0.265408	57180/11214/9530/10458/55704/10435/1020/2017/23191/1739/2059/342184/3055/3611/51474/406905/4703/5829/5879/253260/6093/9037/6422/285590/23075/79933/7040/5987/5756	29
GO:0048194	Golgi vesicle budding	10/1206	75/17913	0.0283239	0.2919	0.265408	23243/1453/64083/225689/399687/10016/9554/11196/128637/8615	10
GO:0009743	response to carbohydrate	23/1206	224/17913	0.0286605	0.294801	0.268046	408/1967/8893/2029/56943/2081/2309/3156/4221/4830/4831/9572/5020/5566/5728/22841/5879/83667/25942/6518/7040/7048/25828	23
GO:0006882	cellular zinc ion homeostasis	4/1206	18/17913	0.0292632	0.296212	0.269329	8943/7779/23516/25800	4
GO:0031065	positive regulation of histone deacetylation	4/1206	18/17913	0.0292632	0.296212	0.269329	221477/25836/7040/7157	4
GO:0043555	regulation of translation in response to stress	4/1206	18/17913	0.0292632	0.296212	0.269329	9451/23645/84919/83667	4
GO:0045947	negative regulation of translational initiation	4/1206	18/17913	0.0292632	0.296212	0.269329	9451/1978/23521/7175	4
GO:0000724	double-strand break repair via homologous recombination	13/1206	108/17913	0.0293748	0.296212	0.269329	672/675/2072/84515/254394/151987/5889/6118/25939/6421/54386/7334/55135	13
GO:0071156	regulation of cell cycle arrest	13/1206	108/17913	0.0293748	0.296212	0.269329	6790/672/1017/1019/1020/4850/4193/5566/6154/23378/7040/7157/7161	13
GO:0006513	protein monoubiquitination	9/1206	65/17913	0.0293784	0.296212	0.269329	79577/55120/84678/23295/84333/10016/4591/7251/90850	9
GO:0032945	negative regulation of mononuclear cell proliferation	9/1206	65/17913	0.0293784	0.296212	0.269329	10385/1051/1739/11146/3559/8379/5777/149041/7040	9
GO:0050672	negative regulation of lymphocyte proliferation	9/1206	65/17913	0.0293784	0.296212	0.269329	10385/1051/1739/11146/3559/8379/5777/149041/7040	9
GO:0032984	protein-containing complex disassembly	29/1206	298/17913	0.0293911	0.296212	0.269329	8312/400916/57132/10519/7818/2059/2932/255626/3480/11004/51474/740/54534/10884/10240/64965/92399/219402/4609/9037/140775/6683/23075/25851/7251/7415/64601/9525/7471	29
GO:0033628	regulation of cell adhesion mediated by integrin	7/1206	45/17913	0.0295891	0.296212	0.269329	8754/10519/1399/9404/5777/23075/54997	7
GO:0042551	neuron maturation	7/1206	45/17913	0.0295891	0.296212	0.269329	375790/23294/596/6900/30819/23114/27289	7
GO:0043039	tRNA aminoacylation	7/1206	45/17913	0.0295891	0.296212	0.269329	7965/833/10056/55699/3735/57038/7407	7
GO:0070316	regulation of G0 to G1 transition	7/1206	45/17913	0.0295891	0.296212	0.269329	672/23269/494336/574506/1911/5928/6241	7
GO:0019083	viral transcription	19/1206	177/17913	0.0296268	0.296212	0.269329	8086/9150/23165/23225/129401/5433/100101267/23521/6139/6141/6147/6154/6206/6209/6187/6233/6882/7175/5987	19
GO:0002573	myeloid leukocyte differentiation	21/1206	201/17913	0.0300157	0.299542	0.272356	1230/1051/2101/55294/2625/1880/3658/84456/4609/4830/4831/5196/5293/3516/6422/9644/54997/7040/7048/8792/10221	21
GO:0007033	vacuole organization	15/1206	131/17913	0.030288	0.301138	0.273808	411/55054/64422/8678/1130/23241/5287/51715/83871/9554/51100/140775/23673/64601/26100	15
GO:0048813	dendrite morphogenesis	15/1206	131/17913	0.030288	0.301138	0.273808	102/10458/1020/1523/2902/2932/3611/3688/50488/8301/5728/5911/6794/54664/66008	15
GO:0003281	ventricular septum development	10/1206	76/17913	0.0307232	0.304899	0.277227	10818/2625/8543/4193/406905/5138/64783/3516/60485/7048	10
GO:0051101	regulation of DNA binding	14/1206	120/17913	0.0309284	0.305896	0.278134	1460/2072/55294/2625/3066/3717/25836/4830/64324/25942/7341/6612/7040/8658	14
GO:0061013	regulation of mRNA catabolic process	19/1206	178/17913	0.0311578	0.305896	0.278134	8125/9704/1994/10949/3184/201626/5689/5692/5694/5696/5700/5705/5706/5713/149041/6093/6233/51441/678	19
GO:2001235	positive regulation of apoptotic signaling pathway	19/1206	178/17913	0.0311578	0.305896	0.278134	596/8678/400916/11124/55294/2932/53832/3717/79156/5518/5728/6154/6421/6422/7157/7161/84231/56658/7755	19
GO:0000725	recombinational repair	13/1206	109/17913	0.0313786	0.305896	0.278134	672/675/2072/84515/254394/151987/5889/6118/25939/6421/54386/7334/55135	13
GO:0018210	peptidyl-threonine modification	13/1206	109/17913	0.0313786	0.305896	0.278134	8312/596/801/1020/1460/1859/2932/5566/57521/27347/7040/7048/8658	13
GO:0034968	histone lysine methylation	13/1206	109/17913	0.0313786	0.305896	0.278134	672/23476/2625/2672/4221/64324/5252/6018/9869/83852/79723/57343/63925	13
GO:0035601	protein deacylation	11/1206	87/17913	0.0313916	0.305896	0.278134	11176/221477/1859/3066/9759/25836/6421/25942/56848/7040/7157	11
GO:1904029	regulation of cyclin-dependent protein kinase activity	11/1206	87/17913	0.0313916	0.305896	0.278134	6868/892/57018/1019/1164/23560/3843/4221/7026/5728/6714	11
GO:1903311	regulation of mRNA metabolic process	27/1206	275/17913	0.0314409	0.305896	0.278134	8125/79577/1655/9704/1859/1994/10949/3184/201626/9588/5689/5692/5694/5696/5700/5705/5706/5713/64783/149041/6093/6233/6651/7072/9589/51441/678	27
GO:0051973	positive regulation of telomerase activity	6/1206	36/17913	0.031518	0.305896	0.278134	3184/225689/4609/25849/8658/55135	6
GO:0097064	ncRNA export from nucleus	6/1206	36/17913	0.031518	0.305896	0.278134	8086/23165/23225/129401/100101267/7175	6
GO:1900026	positive regulation of substrate adhesion-dependent cell spreading	6/1206	36/17913	0.031518	0.305896	0.278134	10519/1399/10675/80005/4739/5879	6
GO:0032006	regulation of TOR signaling	12/1206	98/17913	0.0315657	0.305896	0.278134	9681/64083/10016/253260/57521/58528/27244/83667/140775/6794/55654/84219	12
GO:0045785	positive regulation of cell adhesion	36/1206	388/17913	0.0316905	0.306551	0.278729	8754/8943/9530/10385/10519/1399/10675/9265/80005/2013/342184/2294/2625/2736/2932/3559/3611/3655/3717/4739/59339/5590/5777/5879/6093/6251/864/6422/9655/9806/6714/7040/7048/7402/7409/57178	36
GO:0002183	cytoplasmic translational initiation	5/1206	27/17913	0.0320388	0.308482	0.280485	8664/8669/1978/23521/51441	5
GO:0006298	mismatch repair	5/1206	27/17913	0.0320388	0.308482	0.280485	254394/5395/10714/6118/7161	5
GO:2000573	positive regulation of DNA biosynthetic process	9/1206	66/17913	0.0320627	0.308482	0.280485	908/63922/3184/225689/4609/25849/6714/8658/55135	9
GO:0007292	female gamete generation	15/1206	132/17913	0.0321298	0.308573	0.280568	6790/596/675/11218/26271/2309/84930/84515/254394/5518/5889/6714/7153/51441/57178	15
GO:0031668	cellular response to extracellular stimulus	25/1206	251/17913	0.0321928	0.308625	0.280615	10458/596/8678/9681/9451/7184/3655/4193/5287/57521/58528/23378/27244/83667/6422/51100/6513/54434/8428/8658/7157/25828/84219/26100/7486	25
GO:0051236	establishment of RNA localization	19/1206	179/17913	0.0327471	0.311486	0.283217	8086/55308/56943/84248/9908/10128/51068/23165/23225/129401/100101267/6209/6421/23381/7048/8658/7175/55339/23039	19
GO:0031648	protein destabilization	7/1206	46/17913	0.0329455	0.311486	0.283217	79577/55294/4193/9572/5886/11236/6714	7
GO:0043038	amino acid activation	7/1206	46/17913	0.0329455	0.311486	0.283217	7965/833/10056/55699/3735/57038/7407	7
GO:0061614	pri-miRNA transcription by RNA polymerase II	7/1206	46/17913	0.0329455	0.311486	0.283217	657/1655/26354/9759/688/7040/7157	7
GO:1902099	regulation of metaphase/anaphase transition of cell cycle	7/1206	46/17913	0.0329455	0.311486	0.283217	1063/26271/8379/225689/10403/56155/7175	7
GO:1901653	cellular response to peptide	34/1206	364/17913	0.0331609	0.311486	0.283217	527/10458/1019/1020/132864/23191/1978/2101/2309/80318/2932/3480/3645/3717/688/4193/4221/81565/55023/5566/5575/5590/5728/5829/6093/10580/6714/7040/7157/90933/7253/8615/340706/7471	34
GO:0003161	cardiac conduction system development	3/1206	11/17913	0.0333986	0.311486	0.283217	657/9794/3084	3
GO:0021903	rostrocaudal neural tube patterning	3/1206	11/17913	0.0333986	0.311486	0.283217	84678/23648/7471	3
GO:0035457	cellular response to interferon-alpha	3/1206	11/17913	0.0333986	0.311486	0.283217	2625/201626/7175	3
GO:0043117	positive regulation of vascular permeability	3/1206	11/17913	0.0333986	0.311486	0.283217	5138/5139/7040	3
GO:0043201	response to leucine	3/1206	11/17913	0.0333986	0.311486	0.283217	57521/58528/83667	3
GO:0043619	regulation of transcription from RNA polymerase II promoter in response to oxidative stress	3/1206	11/17913	0.0333986	0.311486	0.283217	2034/83667/25942	3
GO:0051974	negative regulation of telomerase activity	3/1206	11/17913	0.0333986	0.311486	0.283217	4221/6714/7157	3
GO:0072611	interleukin-13 secretion	3/1206	11/17913	0.0333986	0.311486	0.283217	2625/5590/56848	3
GO:1900102	negative regulation of endoplasmic reticulum unfolded protein response	3/1206	11/17913	0.0333986	0.311486	0.283217	1388/23645/84919	3
GO:0031398	positive regulation of protein ubiquitination	13/1206	110/17913	0.0334794	0.311486	0.283217	7965/408/57561/8312/672/55294/84930/54602/10016/5728/6187/7334/27338	13
GO:1903578	regulation of ATP metabolic process	13/1206	110/17913	0.0334794	0.311486	0.283217	8086/9759/3356/23165/23225/129401/201626/100101267/6472/56848/7157/7175/7415	13
GO:0006338	chromatin remodeling	17/1206	156/17913	0.0336879	0.312883	0.284487	11176/55166/80152/2625/3066/9759/255626/83444/23421/22880/4609/11164/55193/5928/8607/79723/7175	17
GO:0098732	macromolecule deacylation	11/1206	88/17913	0.0337808	0.313203	0.284778	11176/221477/1859/3066/9759/25836/6421/25942/56848/7040/7157	11
GO:0034330	cell junction organization	27/1206	277/17913	0.0340065	0.314751	0.286185	287/596/829/149461/2017/1739/2318/342184/3611/3655/3691/23499/23114/23396/5586/5566/5728/5796/5879/6093/221935/6422/9748/10580/6714/6904/7040	27
GO:0050852	T cell receptor signaling pathway	19/1206	180/17913	0.0343957	0.316022	0.287341	10385/1399/1967/8893/2625/6885/5293/5689/5692/5694/5696/5700/5705/5706/5713/5777/149041/6794/7334	19
GO:0001763	morphogenesis of a branching structure	20/1206	192/17913	0.0345108	0.316022	0.287341	596/1305/1282/1739/63943/2294/10818/2736/3611/4609/4855/11331/64783/57142/6422/6714/23213/7040/7048/7471	20
GO:0090066	regulation of anatomical structure size	40/1206	442/17913	0.0346882	0.316022	0.287341	57180/151/9530/10435/1019/1020/1182/6900/2017/23191/1739/80005/2059/342184/2932/3055/3156/3356/3611/51474/23499/4099/1954/81565/4703/8301/23645/5728/5879/253260/6093/57521/57142/22902/9037/6558/23075/5987/5756/7409	40
GO:1903706	regulation of hemopoiesis	42/1206	468/17913	0.0349099	0.316022	0.287341	8943/10385/1230/79577/1051/10519/4850/2101/55294/2309/2625/2736/22806/3559/4609/4830/4831/5196/5590/5689/5692/5694/5696/5700/5705/5706/5713/5777/64783/149041/864/6422/25942/9655/54997/7040/7048/7161/10221/51441/678/57178	42
GO:0032418	lysosome localization	9/1206	67/17913	0.0349124	0.316022	0.287341	10814/25940/2294/81565/5293/83871/56848/6813/54664	9
GO:0060326	cell chemotaxis	25/1206	253/17913	0.034941	0.316022	0.287341	102/6868/1230/1399/9547/284340/3577/2155/1880/63940/3735/1130/494336/55742/5196/5293/23396/5879/51119/9037/6558/27347/23075/8792/7409	25
GO:0031023	microtubule organizing center organization	14/1206	122/17913	0.034952	0.316022	0.287341	6790/672/675/1017/22995/57132/9696/9648/3834/11127/5108/4659/4591/9525	14
GO:0001832	blastocyst growth	4/1206	19/17913	0.0351464	0.316022	0.287341	675/9318/81565/51119	4
GO:0009147	pyrimidine nucleoside triphosphate metabolic process	4/1206	19/17913	0.0351464	0.316022	0.287341	4830/4831/4832/29922	4
GO:0034643	establishment of mitochondrion localization, microtubule-mediated	4/1206	19/17913	0.0351464	0.316022	0.287341	10128/55288/6683/66008	4
GO:0047497	mitochondrion transport along microtubule	4/1206	19/17913	0.0351464	0.316022	0.287341	10128/55288/6683/66008	4
GO:0090670	RNA localization to Cajal body	4/1206	19/17913	0.0351464	0.316022	0.287341	908/55651/8607/55135	4
GO:0090671	telomerase RNA localization to Cajal body	4/1206	19/17913	0.0351464	0.316022	0.287341	908/55651/8607/55135	4
GO:0090672	telomerase RNA localization	4/1206	19/17913	0.0351464	0.316022	0.287341	908/55651/8607/55135	4
GO:0090685	RNA localization to nucleus	4/1206	19/17913	0.0351464	0.316022	0.287341	908/55651/8607/55135	4
GO:0140131	positive regulation of lymphocyte chemotaxis	4/1206	19/17913	0.0351464	0.316022	0.287341	102/6868/9547/27347	4
GO:1990182	exosomal secretion	4/1206	19/17913	0.0351464	0.316022	0.287341	10987/8027/7251/9525	4
GO:0014912	negative regulation of smooth muscle cell migration	6/1206	37/17913	0.0355517	0.319131	0.290168	657/3611/494336/574506/65009/10221	6
GO:0042590	antigen processing and presentation of exogenous peptide antigen via MHC class I	10/1206	78/17913	0.0359444	0.322118	0.292883	50856/5689/5692/5694/5696/5700/5705/5706/5713/9554	10
GO:0033047	regulation of mitotic sister chromatid segregation	8/1206	57/17913	0.0361271	0.322138	0.292902	8678/1063/26271/8379/10403/56155/8658/7175	8
GO:0075733	intracellular transport of virus	8/1206	57/17913	0.0361271	0.322138	0.292902	8086/23165/23225/129401/100101267/6233/7175/7251	8
GO:2000756	regulation of peptidyl-lysine acetylation	8/1206	57/17913	0.0361271	0.322138	0.292902	408/672/2625/3066/4674/25942/56848/7040	8
GO:0014911	positive regulation of smooth muscle cell migration	7/1206	47/17913	0.0365465	0.323723	0.294343	596/80005/85440/9759/4193/6714/54434	7
GO:0045023	G0 to G1 transition	7/1206	47/17913	0.0365465	0.323723	0.294343	672/23269/494336/574506/1911/5928/6241	7
GO:0045912	negative regulation of carbohydrate metabolic process	7/1206	47/17913	0.0365465	0.323723	0.294343	1213/2932/9759/10296/4485/7040/7157	7
GO:0070849	response to epidermal growth factor	7/1206	47/17913	0.0365465	0.323723	0.294343	9530/10458/8678/1915/4176/7175/678	7
GO:0010882	regulation of cardiac muscle contraction by calcium ion signaling	5/1206	28/17913	0.0369135	0.324827	0.295346	287/801/9759/406905/5566	5
GO:0031063	regulation of histone deacetylation	5/1206	28/17913	0.0369135	0.324827	0.295346	221477/25836/56848/7040/7157	5
GO:0033032	regulation of myeloid cell apoptotic process	5/1206	28/17913	0.0369135	0.324827	0.295346	6868/596/10296/5293/5728	5
GO:0061157	mRNA destabilization	5/1206	28/17913	0.0369135	0.324827	0.295346	3184/149041/6093/51441/678	5
GO:1902105	regulation of leukocyte differentiation	26/1206	267/17913	0.0373139	0.327812	0.29806	8943/10385/1230/1051/2101/55294/2625/2736/22806/3559/4609/4830/4831/5196/5590/5777/149041/864/6422/9655/54997/7040/7048/10221/678/57178	26
GO:0003205	cardiac chamber development	18/1206	170/17913	0.0377256	0.330886	0.300856	287/657/2294/10818/2625/8543/9794/4193/406905/3084/55742/5138/64783/3516/60485/7040/7048/7157	18
GO:0031099	regeneration	20/1206	194/17913	0.0378772	0.331497	0.301412	6790/596/1019/1051/1460/2155/3717/688/9860/4099/23162/81565/5396/5728/5792/146760/8428/7040/7048/7471	20
GO:0051304	chromosome separation	9/1206	68/17913	0.0379315	0.331497	0.301412	1063/26271/8379/225689/10403/5518/56155/7156/7175	9
GO:0007098	centrosome cycle	13/1206	112/17913	0.0379809	0.331497	0.301412	6790/672/675/1017/22995/57132/9696/3834/11127/5108/4659/4591/9525	13
GO:0035967	cellular response to topologically incorrect protein	15/1206	135/17913	0.0381452	0.33239	0.302223	55738/1388/10987/90993/10106/9451/2081/2137/7184/51360/23645/84919/27230/7415/10897	15
GO:0050808	synapse organization	36/1206	394/17913	0.0384563	0.334557	0.304194	102/375790/10458/8927/1020/400916/6900/1282/1399/2017/23191/1739/58512/2902/3480/22997/79414/57689/23114/4774/3084/9378/4914/5020/5064/56131/5098/5728/5792/221935/22941/9806/54434/203068/7402/7415	36
GO:0070498	interleukin-1-mediated signaling pathway	12/1206	101/17913	0.0386276	0.335503	0.305054	6885/57161/5689/5692/5694/5696/5700/5705/5706/5713/6233/7334	12
GO:1903900	regulation of viral life cycle	16/1206	147/17913	0.0388807	0.337113	0.306517	8815/596/1655/63901/22880/201626/5586/5479/5886/9869/128637/7153/7726/5987/7251/9525	16
GO:2001169	regulation of ATP biosynthetic process	11/1206	90/17913	0.0389388	0.337113	0.306517	8086/9759/3356/23165/23225/129401/100101267/56848/7157/7175/7415	11
GO:2000134	negative regulation of G1/S transition of mitotic cell cycle	14/1206	124/17913	0.0393398	0.340035	0.309175	6790/596/10385/79577/1017/1019/4850/10106/4193/5728/6118/6154/51065/7157	14
GO:0010921	regulation of phosphatase activity	18/1206	171/17913	0.0396232	0.341383	0.3104	9530/91272/801/2029/2932/7184/3717/84930/4659/81706/23645/5518/5520/5529/151987/6093/8036/121256	18
GO:0050821	protein stabilization	18/1206	171/17913	0.0396232	0.341383	0.3104	287/908/55294/63943/23560/84515/79612/23252/11331/5479/5728/57142/60485/23673/7341/54997/7157/84327	18
GO:0019068	virion assembly	6/1206	38/17913	0.0399024	0.342688	0.311586	57132/6233/128637/7251/9712/9525	6
GO:0032008	positive regulation of TOR signaling	6/1206	38/17913	0.0399024	0.342688	0.311586	64083/253260/57521/58528/140775/84219	6
GO:0043410	positive regulation of MAPK cascade	44/1206	499/17913	0.0403011	0.343376	0.312212	8754/151/11214/408/60370/8312/1230/10519/1399/284340/142679/2081/55294/10818/1880/3156/3356/3611/3717/3735/8567/5606/6885/11183/23162/50488/65009/64802/3084/4914/57161/11331/5590/5728/6093/6233/6714/27347/7040/7077/8792/7161/84231/7334	44
GO:0002223	stimulatory C-type lectin receptor signaling pathway	13/1206	113/17913	0.0403857	0.343376	0.312212	50856/6885/4588/5566/5689/5692/5694/5696/5700/5705/5706/5713/6714	13
GO:0097305	response to alcohol	23/1206	232/17913	0.0404467	0.343376	0.312212	672/1019/1978/2059/2155/2309/2625/2720/54762/2902/3066/3156/3184/5020/10400/5728/9869/6422/56848/6915/7040/7048/7284	23
GO:0030832	regulation of actin filament length	16/1206	148/17913	0.0409858	0.343376	0.312212	57180/9530/10435/2017/23191/1739/2059/342184/3055/51474/4703/253260/9037/23075/5987/5756	16
GO:0140053	mitochondrial gene expression	16/1206	148/17913	0.0409858	0.343376	0.312212	400916/7818/22868/2309/10128/740/54534/10884/10240/64965/92399/219402/5442/80324/285367/6472	16
GO:0031146	SCF-dependent proteasomal ubiquitin-dependent protein catabolic process	9/1206	69/17913	0.0411236	0.343376	0.312212	55294/5689/5692/5694/5696/5700/5705/5706/5713	9
GO:0033077	T cell differentiation in thymus	9/1206	69/17913	0.0411236	0.343376	0.312212	6868/596/2625/2736/5897/6794/7157/7471/678	9
GO:0009150	purine ribonucleotide metabolic process	44/1206	500/17913	0.0414269	0.343376	0.312212	8086/26027/11332/10380/400916/10845/80347/1622/1739/64834/84188/221937/2618/9759/3156/3356/4700/4719/374291/4830/4831/4832/29922/64802/11164/23165/23225/129401/201626/5138/5150/54704/5213/100101267/79717/51715/6472/114789/1836/56848/7040/7157/7175/7415	44
GO:0051783	regulation of nuclear division	18/1206	172/17913	0.0415891	0.343376	0.312212	6790/8678/1063/57132/26271/3834/4041/8379/225689/10403/5139/11331/55023/56155/7040/8658/7175/9525	18
GO:0007179	transforming growth factor beta receptor signaling pathway	19/1206	184/17913	0.0416073	0.343376	0.312212	6868/8754/2530/4053/6885/4221/23089/5590/5796/5829/6233/4093/64750/6714/6794/7040/7048/7157/7471	19
GO:0009226	nucleotide-sugar biosynthetic process	4/1206	20/17913	0.0416634	0.343376	0.312212	29925/4351/7358/80146	4
GO:0032516	positive regulation of phosphoprotein phosphatase activity	4/1206	20/17913	0.0416634	0.343376	0.312212	801/3717/4659/23645	4
GO:0046628	positive regulation of insulin receptor signaling pathway	4/1206	20/17913	0.0416634	0.343376	0.312212	80318/5590/10580/6714	4
GO:0055069	zinc ion homeostasis	4/1206	20/17913	0.0416634	0.343376	0.312212	8943/7779/23516/25800	4
GO:0097734	extracellular exosome biogenesis	4/1206	20/17913	0.0416634	0.343376	0.312212	10987/8027/7251/9525	4
GO:1902473	regulation of protein localization to synapse	4/1206	20/17913	0.0416634	0.343376	0.312212	102/10082/23096/5590	4
GO:0051170	import into nucleus	14/1206	125/17913	0.0416748	0.343376	0.312212	11218/84455/25929/51194/79711/3843/11331/51715/6632/6633/6637/7040/7157/7175	14
GO:0000041	transition metal ion transport	11/1206	91/17913	0.041713	0.343376	0.312212	57130/527/1213/2495/3658/7779/55676/23516/25800/55334/55240	11
GO:0006900	vesicle budding from membrane	11/1206	91/17913	0.041713	0.343376	0.312212	23243/1453/64083/225689/399687/10016/8301/9554/11196/128637/8615	11
GO:0006294	nucleotide-excision repair, preincision complex assembly	5/1206	29/17913	0.0422188	0.343376	0.312212	2071/2967/404672/6118/6233	5
GO:0008608	attachment of spindle microtubules to kinetochore	5/1206	29/17913	0.0422188	0.343376	0.312212	8678/91272/11004/10403/56155	5
GO:0010575	positive regulation of vascular endothelial growth factor production	5/1206	29/17913	0.0422188	0.343376	0.312212	672/284340/9451/23213/7040	5
GO:0034205	amyloid-beta formation	5/1206	29/17913	0.0422188	0.343376	0.312212	102/1859/406989/8301/6093	5
GO:0046039	GTP metabolic process	5/1206	29/17913	0.0422188	0.343376	0.312212	4830/4831/4832/29922/51715	5
GO:0046134	pyrimidine nucleoside biosynthetic process	5/1206	29/17913	0.0422188	0.343376	0.312212	51727/4830/4831/4832/29922	5
GO:0071480	cellular response to gamma radiation	5/1206	29/17913	0.0422188	0.343376	0.312212	404672/4193/6154/7157/7486	5
GO:0000212	meiotic spindle organization	3/1206	12/17913	0.0423533	0.343376	0.312212	6790/26271/5518	3
GO:0000722	telomere maintenance via recombination	3/1206	12/17913	0.0423533	0.343376	0.312212	675/2072/5889	3
GO:0006390	mitochondrial transcription	3/1206	12/17913	0.0423533	0.343376	0.312212	400916/2309/5442	3
GO:0006999	nuclear pore organization	3/1206	12/17913	0.0423533	0.343376	0.312212	23165/57142/7175	3
GO:0007175	negative regulation of epidermal growth factor-activated receptor activity	3/1206	12/17913	0.0423533	0.343376	0.312212	122809/9655/7251	3
GO:0040034	regulation of development, heterochronic	3/1206	12/17913	0.0423533	0.343376	0.312212	3150/3516/5270	3
GO:0070307	lens fiber cell development	3/1206	12/17913	0.0423533	0.343376	0.312212	1419/10818/128637	3
GO:1900402	regulation of carbohydrate metabolic process by regulation of transcription from RNA polymerase II promoter	3/1206	12/17913	0.0423533	0.343376	0.312212	221937/9572/7157	3
GO:1903909	regulation of receptor clustering	3/1206	12/17913	0.0423533	0.343376	0.312212	1399/54434/7040	3
GO:1904668	positive regulation of ubiquitin protein ligase activity	3/1206	12/17913	0.0423533	0.343376	0.312212	84930/5728/27338	3
GO:1904816	positive regulation of protein localization to chromosome, telomeric region	3/1206	12/17913	0.0423533	0.343376	0.312212	908/26354/55135	3
GO:0009411	response to UV	15/1206	137/17913	0.0425803	0.344626	0.313349	596/675/2071/2072/3150/4193/4221/4609/55872/5796/6154/6794/7157/7398/7486	15
GO:0015931	nucleobase-containing compound transport	22/1206	221/17913	0.0426361	0.344626	0.313349	8086/55308/56943/84248/9908/10128/51068/23165/23225/129401/100101267/6209/6421/114789/55032/55508/23381/7048/8658/7175/55339/23039	22
GO:0009144	purine nucleoside triphosphate metabolic process	30/1206	321/17913	0.0429927	0.34686	0.31538	8086/400916/10845/221937/9759/3356/4700/4719/374291/4830/4831/4832/29922/64802/11164/23165/23225/129401/201626/5213/100101267/51715/25939/6472/114789/56848/7040/7157/7175/7415	30
GO:0045843	negative regulation of striated muscle tissue development	8/1206	59/17913	0.0431479	0.34686	0.31538	9150/10818/406905/5728/60485/7040/7048/7161	8
GO:1903902	positive regulation of viral life cycle	8/1206	59/17913	0.0431479	0.34686	0.31538	201626/5586/5479/5886/128637/7153/7251/9525	8
GO:0016202	regulation of striated muscle tissue development	16/1206	149/17913	0.0431714	0.34686	0.31538	596/657/1063/9150/1655/10818/9759/3156/406905/3084/5728/3516/60485/7040/7048/7161	16
GO:0007162	negative regulation of cell adhesion	26/1206	271/17913	0.0434638	0.348494	0.316866	102/10385/1051/1739/11146/23560/3559/3717/9404/8379/4221/574506/5728/5777/149041/27289/864/9037/5270/9655/6714/23075/6904/7040/7471/51441	26
GO:0016052	carbohydrate catabolic process	19/1206	185/17913	0.0435699	0.348494	0.316866	8086/801/51084/221937/2524/2530/2720/9759/3356/4041/11164/23165/23225/129401/5213/100101267/7157/7175/9942	19
GO:1902905	positive regulation of supramolecular fiber organization	19/1206	185/17913	0.0435699	0.348494	0.316866	57180/9530/10435/2017/23191/1739/342184/3055/406905/5829/5879/253260/9037/6422/285590/6683/23075/79933/5987	19
GO:0051668	localization within membrane	14/1206	126/17913	0.0441062	0.351299	0.319416	102/375790/1020/1399/1739/10082/23096/9378/5590/5879/54434/128637/7040/57728	14
GO:0060359	response to ammonium ion	14/1206	126/17913	0.0441062	0.351299	0.319416	375790/1020/1399/9343/2902/3066/3184/3356/4193/5020/5520/221935/25942/6609	14
GO:0009165	nucleotide biosynthetic process	33/1206	360/17913	0.0442021	0.351299	0.319416	8086/11332/51727/80347/1854/64834/2079/221937/2618/9759/3356/3735/4522/55191/4830/4831/4832/29922/64802/23165/23225/129401/54704/5213/100101267/79717/6241/1836/56848/7040/7157/7175/7415	33
GO:0001649	osteoblast differentiation	22/1206	222/17913	0.0444473	0.351299	0.319416	55973/657/1051/1213/90993/1655/2101/26271/2736/23560/9759/3611/4041/4209/4221/4077/5566/6209/6422/285590/64093/27044	22
GO:0009994	oocyte differentiation	7/1206	49/17913	0.0445029	0.351299	0.319416	6790/596/675/26271/2309/5518/51441	7
GO:0043113	receptor clustering	7/1206	49/17913	0.0445029	0.351299	0.319416	375790/1020/1399/9378/54434/7040/57728	7
GO:0044784	metaphase/anaphase transition of cell cycle	7/1206	49/17913	0.0445029	0.351299	0.319416	1063/26271/8379/225689/10403/56155/7175	7
GO:0051306	mitotic sister chromatid separation	7/1206	49/17913	0.0445029	0.351299	0.319416	1063/26271/8379/10403/5518/56155/7175	7
GO:0021532	neural tube patterning	6/1206	39/17913	0.0445761	0.351299	0.319416	2736/84678/5566/23648/57728/7471	6
GO:0046834	lipid phosphorylation	6/1206	39/17913	0.0445761	0.351299	0.319416	55750/10380/9807/8395/23396/56848	6
GO:0061053	somite development	10/1206	81/17913	0.0448825	0.352533	0.320538	657/10683/2294/57534/4522/3516/6422/7157/57728/7471	10
GO:0071375	cellular response to peptide hormone stimulus	28/1206	297/17913	0.0449207	0.352533	0.320538	527/10458/1019/132864/23191/1978/2101/80318/3480/3645/3717/4193/4221/81565/55023/5566/5575/5590/5728/5829/6093/10580/6714/7040/7253/8615/340706/7471	28
GO:0014065	phosphatidylinositol 3-kinase signaling	15/1206	138/17913	0.04493	0.352533	0.320538	8678/10385/2625/3356/8870/3480/3717/406989/5293/8395/23396/5728/5777/5270/6714	15
GO:0050673	epithelial cell proliferation	38/1206	425/17913	0.0451115	0.35344	0.321362	6868/1386/657/675/221477/1232/79577/1051/1739/2081/55294/9982/10818/2625/3150/4221/494336/574506/4609/4830/4831/9572/7026/10016/11331/5728/5796/253260/57521/57142/864/60485/9037/6422/6794/23213/7040/57343	38
GO:0006109	regulation of carbohydrate metabolic process	20/1206	198/17913	0.0453241	0.354586	0.322405	8086/1213/221937/2932/9759/3356/10296/4485/10499/9572/23165/23225/129401/100101267/83667/10580/6714/7040/7157/7175	20
GO:0007088	regulation of mitotic nuclear division	16/1206	150/17913	0.0454389	0.354967	0.322751	6790/8678/1063/57132/26271/3834/4041/8379/10403/11331/55023/56155/7040/8658/7175/9525	16
GO:0072594	establishment of protein localization to organelle	40/1206	452/17913	0.0464801	0.361534	0.328722	55750/26985/9179/10425/9530/596/665/675/908/84455/55294/9648/51194/79711/3843/54492/9520/5189/8504/11331/51715/23521/6139/6141/6147/6154/6206/6209/6187/6233/51100/11001/7040/10452/7157/7161/7175/9697/7251/55135	40
GO:0006302	double-strand break repair	21/1206	211/17913	0.046873	0.361534	0.328722	672/675/10519/7913/2072/8290/84515/254394/151987/5889/6118/25939/6421/7341/54386/7157/7334/7415/55135/7486/7518	21
GO:0046794	transport of virus	8/1206	60/17913	0.0469734	0.361534	0.328722	8086/23165/23225/129401/100101267/6233/7175/7251	8
GO:0046824	positive regulation of nucleocytoplasmic transport	8/1206	60/17913	0.0469734	0.361534	0.328722	84455/2932/3843/4193/5566/7040/7157/7175	8
GO:0048635	negative regulation of muscle organ development	8/1206	60/17913	0.0469734	0.361534	0.328722	9150/10818/406905/5728/60485/7040/7048/7161	8
GO:0030278	regulation of ossification	20/1206	199/17913	0.0473401	0.361534	0.328722	56172/596/657/1230/1051/1655/2101/26271/9759/3611/4041/4221/4077/25836/5020/5566/3516/6422/64093/7040	20
GO:0050773	regulation of dendrite development	15/1206	139/17913	0.0473699	0.361534	0.328722	102/10458/1020/1399/1523/23191/2902/2932/3066/3611/5728/5911/221935/6794/54664	15
GO:0022411	cellular component disassembly	43/1206	492/17913	0.0475543	0.361534	0.328722	102/8312/8678/665/1020/400916/57132/10519/2017/7818/1677/2059/55294/2932/255626/3480/11004/51474/740/54534/10884/10240/64965/92399/219402/4609/81565/64802/9037/285590/140775/6683/23075/25851/7040/7077/7153/7157/7251/7415/64601/9525/7471	43
GO:0045621	positive regulation of lymphocyte differentiation	11/1206	93/17913	0.0476642	0.361534	0.328722	8943/10385/2625/2736/3559/5590/864/9655/7040/7048/57178	11
GO:0051983	regulation of chromosome segregation	11/1206	93/17913	0.0476642	0.361534	0.328722	8678/1063/26271/11004/8379/225689/10403/6421/56155/8658/7175	11
GO:1904951	positive regulation of establishment of protein localization	39/1206	440/17913	0.0478292	0.361534	0.328722	8754/10425/408/596/908/1020/80184/10519/84455/23086/55294/2625/11146/64083/2932/57824/3843/3717/3735/4193/399687/25924/9520/4946/5108/5116/5566/5590/5879/22902/27230/51100/6714/7040/7157/7161/7175/7251/55135	39
GO:0001569	branching involved in blood vessel morphogenesis	5/1206	30/17913	0.0479596	0.361534	0.328722	1282/63943/4855/64783/7048	5
GO:0007094	mitotic spindle assembly checkpoint	5/1206	30/17913	0.0479596	0.361534	0.328722	1063/8379/10403/56155/7175	5
GO:0021799	cerebral cortex radially oriented cell migration	5/1206	30/17913	0.0479596	0.361534	0.328722	1020/200933/26468/81565/57142	5
GO:0031577	spindle checkpoint	5/1206	30/17913	0.0479596	0.361534	0.328722	1063/8379/10403/56155/7175	5
GO:0045879	negative regulation of smoothened signaling pathway	5/1206	30/17913	0.0479596	0.361534	0.328722	283219/1954/23295/5566/5270	5
GO:0050779	RNA destabilization	5/1206	30/17913	0.0479596	0.361534	0.328722	3184/149041/6093/51441/678	5
GO:0071173	spindle assembly checkpoint	5/1206	30/17913	0.0479596	0.361534	0.328722	1063/8379/10403/56155/7175	5
GO:0071174	mitotic spindle checkpoint	5/1206	30/17913	0.0479596	0.361534	0.328722	1063/8379/10403/56155/7175	5
GO:0071539	protein localization to centrosome	5/1206	30/17913	0.0479596	0.361534	0.328722	6790/1453/10540/2932/5108	5
GO:1902895	positive regulation of pri-miRNA transcription by RNA polymerase II	5/1206	30/17913	0.0479596	0.361534	0.328722	657/26354/688/7040/7157	5
GO:1904837	beta-catenin-TCF complex assembly	5/1206	30/17913	0.0479596	0.361534	0.328722	79577/4221/4609/8607/7088	5
GO:0009141	nucleoside triphosphate metabolic process	31/1206	337/17913	0.047997	0.361534	0.328722	8086/400916/10845/51727/221937/9759/3356/4700/4719/374291/4830/4831/4832/29922/64802/11164/23165/23225/129401/201626/5213/100101267/51715/25939/6472/114789/56848/7040/7157/7175/7415	31
GO:0043407	negative regulation of MAP kinase activity	9/1206	71/17913	0.0480401	0.361534	0.328722	80824/142679/1850/3156/5518/5777/5998/6422/6609	9
GO:0070664	negative regulation of leukocyte proliferation	9/1206	71/17913	0.0480401	0.361534	0.328722	10385/1051/1739/11146/3559/8379/5777/149041/7040	9
GO:1903747	regulation of establishment of protein localization to mitochondrion	9/1206	71/17913	0.0480401	0.361534	0.328722	10425/9530/596/665/55294/9520/51100/7157/7161	9
GO:0045445	myoblast differentiation	10/1206	82/17913	0.0481685	0.361534	0.328722	9547/1655/2034/3156/3611/9794/4154/3084/3516/7040	10
GO:0048814	regulation of dendrite morphogenesis	10/1206	82/17913	0.0481685	0.361534	0.328722	102/10458/1020/1523/2902/2932/3611/5728/5911/6794	10
GO:0002220	innate immune response activating cell surface receptor signaling pathway	13/1206	116/17913	0.04824	0.361564	0.328749	50856/6885/4588/5566/5689/5692/5694/5696/5700/5705/5706/5713/6714	13
GO:0003007	heart morphogenesis	24/1206	249/17913	0.0485945	0.363218	0.330254	1386/657/1399/2294/2625/3611/4193/1954/57534/406905/65009/25836/3084/55742/64783/3516/57142/60485/83852/79933/7040/7048/7157/57178	24
GO:0031935	regulation of chromatin silencing	4/1206	21/17913	0.0488153	0.363218	0.330254	22880/9869/25942/57343	4
GO:0051043	regulation of membrane protein ectodomain proteolysis	4/1206	21/17913	0.0488153	0.363218	0.330254	8754/9860/6093/152503	4
GO:2000104	negative regulation of DNA-dependent DNA replication	4/1206	21/17913	0.0488153	0.363218	0.330254	675/29980/26271/55294	4
GO:2000114	regulation of establishment of cell polarity	4/1206	21/17913	0.0488153	0.363218	0.330254	2625/253260/6093/22902	4
GO:0050771	negative regulation of axonogenesis	7/1206	50/17913	0.0488674	0.363218	0.330254	1020/4099/5728/57142/22902/9037/66008	7
GO:0006644	phospholipid metabolic process	36/1206	402/17913	0.049114	0.36395	0.330919	171586/55750/337/377/10380/1154/2055/1460/1622/84188/3356/3422/3632/9807/4597/114884/10400/80055/9489/5287/5293/8395/23396/59339/9588/81490/5728/84947/376497/6609/27293/9655/56848/6714/7040/55697	36
GO:0030098	lymphocyte differentiation	30/1206	325/17913	0.0491955	0.36395	0.330919	6868/8943/596/10385/2625/2736/1880/9759/22806/3559/3688/9452/4914/5293/5590/5777/5897/3516/149041/864/6422/9655/6794/7040/7048/7157/7409/7471/678/57178	30
GO:0070972	protein localization to endoplasmic reticulum	14/1206	128/17913	0.0492646	0.36395	0.330919	287/23645/23521/6139/6141/6147/6154/6206/6209/6187/6233/57142/9697/337867	14
GO:1900542	regulation of purine nucleotide metabolic process	14/1206	128/17913	0.0492646	0.36395	0.330919	8086/9759/3356/23165/23225/129401/201626/54704/100101267/6472/56848/7157/7175/7415	14
GO:0033146	regulation of intracellular estrogen receptor signaling pathway	6/1206	40/17913	0.0495771	0.36395	0.330919	8312/672/81606/11331/6714/55325	6
GO:0042987	amyloid precursor protein catabolic process	6/1206	40/17913	0.0495771	0.36395	0.330919	102/1718/1859/406989/8301/6093	6
GO:0046621	negative regulation of organ growth	6/1206	40/17913	0.0495771	0.36395	0.330919	9150/406905/5728/60485/7048/7161	6
GO:0050435	amyloid-beta metabolic process	6/1206	40/17913	0.0495771	0.36395	0.330919	102/8678/1859/406989/8301/6093	6
GO:1902893	regulation of pri-miRNA transcription by RNA polymerase II	6/1206	40/17913	0.0495771	0.36395	0.330919	657/26354/9759/688/7040/7157	6
GO:1901861	regulation of muscle tissue development	16/1206	152/17913	0.0502246	0.368199	0.334782	596/657/1063/9150/1655/10818/9759/3156/406905/3084/5728/3516/60485/7040/7048/7161	16
GO:0007030	Golgi organization	11/1206	94/17913	0.0508458	0.368357	0.334926	8548/1453/9648/64083/399687/11196/23345/128637/50999/8615/9712	11
GO:0031109	microtubule polymerization or depolymerization	11/1206	94/17913	0.0508458	0.368357	0.334926	10519/1453/1859/26271/11004/5879/221150/6683/6904/27229/85378	11
GO:0048640	negative regulation of developmental growth	11/1206	94/17913	0.0508458	0.368357	0.334926	1020/9150/4099/406905/5728/57142/60485/9037/6422/7048/7161	11
GO:0048709	oligodendrocyte differentiation	11/1206	94/17913	0.0508458	0.368357	0.334926	1020/6900/23500/1967/8893/3066/4099/3084/5728/7040/7161	11
GO:0003170	heart valve development	8/1206	61/17913	0.0510136	0.368357	0.334926	657/2625/4193/5138/3516/6093/7040/7048	8
GO:0006027	glycosaminoglycan catabolic process	8/1206	61/17913	0.0510136	0.368357	0.334926	375790/411/10675/2720/2799/10082/3425/7040	8
GO:0006400	tRNA modification	8/1206	61/17913	0.0510136	0.368357	0.334926	134637/55250/26610/131965/55226/80324/51002/51605	8
GO:0051893	regulation of focal adhesion assembly	8/1206	61/17913	0.0510136	0.368357	0.334926	342184/23499/5728/5879/6093/6422/9748/6714	8
GO:0090109	regulation of cell-substrate junction assembly	8/1206	61/17913	0.0510136	0.368357	0.334926	342184/23499/5728/5879/6093/6422/9748/6714	8
GO:2000243	positive regulation of reproductive process	8/1206	61/17913	0.0510136	0.368357	0.334926	6790/10519/3066/9759/225689/5020/64750/6714	8
GO:1900180	regulation of protein localization to nucleus	13/1206	117/17913	0.0510773	0.368357	0.334926	908/84455/9451/2932/3843/51068/51715/83667/25942/6714/6794/7040/7175	13
GO:0031503	protein-containing complex localization	23/1206	238/17913	0.0513891	0.368357	0.334926	8086/102/1739/51626/56943/84248/10082/22858/23096/11127/51068/23165/23225/129401/5108/100101267/5590/6209/6421/23381/7175/57728/55339	23
GO:0007623	circadian rhythm	20/1206	201/17913	0.0515639	0.368357	0.334926	1019/1374/1453/1859/2155/55294/2932/3062/3066/3184/10499/9572/4914/5728/6421/25942/79723/8792/7153/7157	20
GO:1901293	nucleoside phosphate biosynthetic process	33/1206	365/17913	0.0517317	0.368357	0.334926	8086/11332/51727/80347/1854/64834/2079/221937/2618/9759/3356/3735/4522/55191/4830/4831/4832/29922/64802/23165/23225/129401/54704/5213/100101267/79717/6241/1836/56848/7040/7157/7175/7415	33
GO:0006695	cholesterol biosynthetic process	9/1206	72/17913	0.0517703	0.368357	0.334926	10449/64801/1718/3156/3422/51360/4597/4802/23541	9
GO:0050000	chromosome localization	9/1206	72/17913	0.0517703	0.368357	0.334926	8678/91272/1063/55166/57132/11004/8379/10403/9525	9
GO:0051303	establishment of chromosome localization	9/1206	72/17913	0.0517703	0.368357	0.334926	8678/91272/1063/55166/57132/11004/8379/10403/9525	9
GO:1902117	positive regulation of organelle assembly	9/1206	72/17913	0.0517703	0.368357	0.334926	8678/55704/9696/9908/225689/406905/51100/6714/9525	9
GO:1902653	secondary alcohol biosynthetic process	9/1206	72/17913	0.0517703	0.368357	0.334926	10449/64801/1718/3156/3422/51360/4597/4802/23541	9
GO:0009205	purine ribonucleoside triphosphate metabolic process	29/1206	314/17913	0.0521165	0.368357	0.334926	8086/400916/10845/221937/9759/3356/4700/4719/374291/4830/4831/4832/29922/64802/11164/23165/23225/129401/201626/5213/100101267/51715/6472/114789/56848/7040/7157/7175/7415	29
GO:0043414	macromolecule methylation	26/1206	276/17913	0.0521633	0.368357	0.334926	136991/11176/672/23476/29947/25940/283742/80204/117246/2625/2672/4221/64863/131965/4609/64324/5252/64783/6018/9869/83852/79723/51605/9589/57343/63925	26
GO:0001967	suckling behavior	3/1206	13/17913	0.0523769	0.368357	0.334926	2744/2902/55585	3
GO:0002679	respiratory burst involved in defense response	3/1206	13/17913	0.0523769	0.368357	0.334926	3055/4353/5293	3
GO:0032988	ribonucleoprotein complex disassembly	3/1206	13/17913	0.0523769	0.368357	0.334926	92399/219402/7415	3
GO:0048681	negative regulation of axon regeneration	3/1206	13/17913	0.0523769	0.368357	0.334926	9860/5728/146760	3
GO:0060628	regulation of ER to Golgi vesicle-mediated transport	3/1206	13/17913	0.0523769	0.368357	0.334926	225689/11236/128637	3
GO:0061469	regulation of type B pancreatic cell proliferation	3/1206	13/17913	0.0523769	0.368357	0.334926	4221/9572/6422	3
GO:0090069	regulation of ribosome biogenesis	3/1206	13/17913	0.0523769	0.368357	0.334926	5728/83732/84135	3
GO:0090308	regulation of methylation-dependent chromatin silencing	3/1206	13/17913	0.0523769	0.368357	0.334926	22880/9869/57343	3
GO:1900029	positive regulation of ruffle assembly	3/1206	13/17913	0.0523769	0.368357	0.334926	23191/25940/81565	3
GO:1902902	negative regulation of autophagosome assembly	3/1206	13/17913	0.0523769	0.368357	0.334926	8678/9554/140775	3
GO:0098693	regulation of synaptic vesicle cycle	12/1206	106/17913	0.0527427	0.369976	0.336398	8927/1020/10675/23191/80331/2932/3356/9378/9581/5575/5728/6093	12
GO:0048634	regulation of muscle organ development	16/1206	153/17913	0.0527452	0.369976	0.336398	596/657/1063/9150/1655/10818/9759/3156/406905/3084/5728/3516/60485/7040/7048/7161	16
GO:0070371	ERK1 and ERK2 cascade	27/1206	289/17913	0.0528321	0.370101	0.336511	408/10385/1230/10519/1399/1739/55294/10818/1880/3156/3356/3735/55885/494336/574506/4609/65009/4914/11331/5590/5728/5777/6714/7040/8792/84231/678	27
GO:0060560	developmental growth involved in morphogenesis	21/1206	214/17913	0.0530535	0.371167	0.337481	214/6790/1020/2017/23191/342184/2932/3611/3688/23499/4099/1954/81565/5590/57142/22902/9037/6422/6794/7040/7048	21
GO:0006383	transcription by RNA polymerase III	7/1206	51/17913	0.0534942	0.373275	0.339398	672/2975/9328/10621/57521/6908/7702	7
GO:0035065	regulation of histone acetylation	7/1206	51/17913	0.0534942	0.373275	0.339398	408/672/2625/4674/25942/56848/7040	7
GO:0000184	nuclear-transcribed mRNA catabolic process, nonsense-mediated decay	13/1206	118/17913	0.0540269	0.375042	0.341004	9704/5518/5520/23521/6139/6141/6147/6154/6206/6209/6187/6233/23381	13
GO:0007099	centriole replication	5/1206	31/17913	0.0541388	0.375042	0.341004	672/1017/22995/4591/9525	5
GO:0030866	cortical actin cytoskeleton organization	5/1206	31/17913	0.0541388	0.375042	0.341004	1020/1739/2035/3996/6093	5
GO:0048854	brain morphogenesis	5/1206	31/17913	0.0541388	0.375042	0.341004	2309/7976/5728/57282/63925	5
GO:1905508	protein localization to microtubule organizing center	5/1206	31/17913	0.0541388	0.375042	0.341004	6790/1453/10540/2932/5108	5
GO:0120034	positive regulation of plasma membrane bounded cell projection assembly	11/1206	95/17913	0.0541673	0.375042	0.341004	375790/55704/10435/9696/23191/25940/9759/81565/5064/5879/7471	11
GO:0032970	regulation of actin filament-based process	31/1206	341/17913	0.0545726	0.375807	0.341699	57180/11214/287/9530/10458/55704/10435/1020/2017/23191/1739/2059/342184/3055/3611/51474/406905/4703/5829/5879/253260/6093/9037/6422/285590/7341/23075/79933/7040/5987/5756	31
GO:0006261	DNA-dependent DNA replication	14/1206	130/17913	0.0548273	0.375807	0.341699	675/1017/63922/29980/54465/26271/55294/4172/4176/254394/10714/6118/25939/7486	14
GO:0050921	positive regulation of chemotaxis	14/1206	130/17913	0.0548273	0.375807	0.341699	102/6868/1230/9547/284340/2155/63940/3735/1954/5879/9037/27347/23075/7040	14
GO:0071331	cellular response to hexose stimulus	14/1206	130/17913	0.0548273	0.375807	0.341699	408/56943/2081/2309/3156/4221/4830/4831/9572/5566/22841/5879/25942/6518	14
GO:0061138	morphogenesis of a branching epithelium	18/1206	178/17913	0.0548831	0.375807	0.341699	596/1282/1739/63943/2294/10818/2736/3611/4609/4855/11331/64783/6422/6714/23213/7040/7048/7471	18
GO:0007080	mitotic metaphase plate congression	6/1206	41/17913	0.0549089	0.375807	0.341699	8678/91272/57132/11004/10403/9525	6
GO:0009163	nucleoside biosynthetic process	6/1206	41/17913	0.0549089	0.375807	0.341699	51727/4830/4831/4832/29922/56952	6
GO:0014003	oligodendrocyte development	6/1206	41/17913	0.0549089	0.375807	0.341699	6900/1967/8893/4099/5728/7040	6
GO:0060612	adipose tissue development	6/1206	41/17913	0.0549089	0.375807	0.341699	57561/1386/1019/4041/285590/114789	6
GO:0030838	positive regulation of actin filament polymerization	10/1206	84/17913	0.0552154	0.376365	0.342207	57180/9530/10435/2017/23191/1739/342184/3055/253260/5987	10
GO:0090559	regulation of membrane permeability	10/1206	84/17913	0.0552154	0.376365	0.342207	10449/1386/596/400916/2932/203245/55288/7157/7161/7755	10
GO:1901862	negative regulation of muscle tissue development	8/1206	62/17913	0.0552713	0.376365	0.342207	9150/10818/406905/5728/60485/7040/7048/7161	8
GO:2001244	positive regulation of intrinsic apoptotic signaling pathway	8/1206	62/17913	0.0552713	0.376365	0.342207	596/8678/55294/53832/79156/6154/6421/7157	8
GO:0030705	cytoskeleton-dependent intracellular transport	16/1206	154/17913	0.0553526	0.37644	0.342275	8943/26985/51626/22858/11127/10128/23162/81565/5108/5590/55288/6421/6683/66008/203068/57728	16
GO:0001701	in utero embryonic development	31/1206	342/17913	0.056314	0.378196	0.343872	102/657/675/1051/9318/10049/1825/10436/2034/2294/2530/2625/2736/3688/4154/57534/81565/7026/10400/3516/60626/57142/51119/25942/7779/25949/7048/7157/57728/57178/63925	31
GO:0072522	purine-containing compound biosynthetic process	27/1206	291/17913	0.0565853	0.378196	0.343872	8086/11332/80347/64834/221937/2618/9759/3356/4522/4830/4831/4832/29922/23165/23225/129401/54704/5213/100101267/79717/56952/1836/56848/7040/7157/7175/7415	27
GO:0000154	rRNA modification	4/1206	22/17913	0.0565988	0.378196	0.343872	117246/54433/55226/55651	4
GO:0000717	nucleotide-excision repair, DNA duplex unwinding	4/1206	22/17913	0.0565988	0.378196	0.343872	2071/2967/404672/6233	4
GO:0010155	regulation of proton transport	4/1206	22/17913	0.0565988	0.378196	0.343872	400916/11331/56848/54997	4
GO:0031639	plasminogen activation	4/1206	22/17913	0.0565988	0.378196	0.343872	1718/2161/255626/5270	4
GO:0051654	establishment of mitochondrion localization	4/1206	22/17913	0.0565988	0.378196	0.343872	10128/55288/6683/66008	4
GO:0071875	adrenergic receptor signaling pathway	4/1206	22/17913	0.0565988	0.378196	0.343872	151/11214/57561/406905	4
GO:0071985	multivesicular body sorting pathway	4/1206	22/17913	0.0565988	0.378196	0.343872	23086/1130/7415/9525	4
GO:0140112	extracellular vesicle biogenesis	4/1206	22/17913	0.0565988	0.378196	0.343872	10987/8027/7251/9525	4
GO:1901522	positive regulation of transcription from RNA polymerase II promoter involved in cellular response to chemical stimulus	4/1206	22/17913	0.0565988	0.378196	0.343872	3516/83667/4093/7157	4
GO:1903077	negative regulation of protein localization to plasma membrane	4/1206	22/17913	0.0565988	0.378196	0.343872	1213/10434/8301/7040	4
GO:1903429	regulation of cell maturation	4/1206	22/17913	0.0565988	0.378196	0.343872	6790/596/5518/51441	4
GO:1904666	regulation of ubiquitin protein ligase activity	4/1206	22/17913	0.0565988	0.378196	0.343872	26271/84930/5728/27338	4
GO:0051098	regulation of binding	33/1206	368/17913	0.0566781	0.378254	0.343924	408/6790/596/1020/1460/8664/2035/2072/55294/2625/2932/23560/3066/9759/255626/3717/4221/25836/51068/4830/3084/64324/5566/5792/6093/25942/6714/7341/6612/56155/7040/8658/57343	33
GO:0008637	apoptotic mitochondrial changes	13/1206	119/17913	0.0570904	0.379421	0.344986	10449/1386/64422/596/885/400916/2932/203245/4719/55288/7157/7161/7755	13
GO:0009152	purine ribonucleotide biosynthetic process	25/1206	266/17913	0.0572554	0.379421	0.344986	8086/11332/80347/64834/221937/2618/9759/3356/4830/4831/4832/29922/23165/23225/129401/54704/5213/100101267/79717/1836/56848/7040/7157/7175/7415	25
GO:0045927	positive regulation of growth	25/1206	266/17913	0.0572554	0.379421	0.344986	102/6868/375790/596/657/10519/23191/2137/3611/84678/23499/1954/81565/25836/5007/5479/5897/3516/57521/22902/9037/27230/6422/285590/7048	25
GO:0048588	developmental cell growth	21/1206	216/17913	0.0574826	0.379421	0.344986	11214/214/10425/6790/1020/9150/2017/23191/2932/3611/3688/23499/4099/1954/81565/5590/57142/22902/9037/6794/7048	21
GO:0097327	response to antineoplastic agent	11/1206	96/17913	0.0576307	0.379421	0.344986	102/8754/672/1019/84301/1978/2155/2309/3184/56848/7040	11
GO:0003231	cardiac ventricle development	14/1206	131/17913	0.0577636	0.379421	0.344986	657/2294/10818/2625/8543/4193/406905/3084/5138/64783/3516/60485/7040/7048	14
GO:0045598	regulation of fat cell differentiation	14/1206	131/17913	0.0577636	0.379421	0.344986	1051/2625/3356/688/55885/4041/9572/862/60485/6422/285590/7040/7471/678	14
GO:0071326	cellular response to monosaccharide stimulus	14/1206	131/17913	0.0577636	0.379421	0.344986	408/56943/2081/2309/3156/4221/4830/4831/9572/5566/22841/5879/25942/6518	14
GO:0030308	negative regulation of cell growth	17/1206	167/17913	0.0577987	0.379421	0.344986	596/1020/9150/4099/203245/5518/57142/9037/5270/83667/6422/56848/54879/6794/7040/8711/7157	17
GO:0009260	ribonucleotide biosynthetic process	26/1206	279/17913	0.0579509	0.379421	0.344986	8086/11332/51727/80347/64834/221937/2618/9759/3356/4830/4831/4832/29922/23165/23225/129401/54704/5213/100101267/79717/1836/56848/7040/7157/7175/7415	26
GO:0008203	cholesterol metabolic process	15/1206	143/17913	0.0580566	0.379421	0.344986	10449/337/23780/64801/2055/1718/3069/3156/3422/51474/51360/4597/4802/23541/6609	15
GO:0010970	transport along microtubule	15/1206	143/17913	0.0580566	0.379421	0.344986	8943/26985/51626/22858/11127/10128/23162/81565/5108/5590/55288/6421/6683/66008/57728	15
GO:0055123	digestive system development	15/1206	143/17913	0.0580566	0.379421	0.344986	596/1399/2294/2736/3655/3691/688/1954/25836/60485/6422/6522/7040/7048/57728	15
GO:0099111	microtubule-based transport	15/1206	143/17913	0.0580566	0.379421	0.344986	8943/26985/51626/22858/11127/10128/23162/81565/5108/5590/55288/6421/6683/66008/57728	15
GO:0106106	cold-induced thermogenesis	15/1206	143/17913	0.0580566	0.379421	0.344986	26027/6868/57561/1051/85440/2034/3480/9807/3717/9572/5020/10400/3516/6794/7253	15
GO:0120161	regulation of cold-induced thermogenesis	15/1206	143/17913	0.0580566	0.379421	0.344986	26027/6868/57561/1051/85440/2034/3480/9807/3717/9572/5020/10400/3516/6794/7253	15
GO:1902107	positive regulation of leukocyte differentiation	15/1206	143/17913	0.0580566	0.379421	0.344986	8943/10385/1230/2625/2736/3559/5196/5590/864/9655/54997/7040/7048/10221/57178	15
GO:0072528	pyrimidine-containing compound biosynthetic process	7/1206	52/17913	0.0583858	0.380523	0.345987	51727/1854/2079/4830/4831/4832/29922	7
GO:1905818	regulation of chromosome separation	7/1206	52/17913	0.0583858	0.380523	0.345987	1063/26271/8379/225689/10403/56155/7175	7
GO:0043900	regulation of multi-organism process	36/1206	408/17913	0.0584382	0.380523	0.345987	6790/8815/596/10519/9150/1655/55770/63901/3066/9759/3559/23005/22880/4353/5007/5020/5094/201626/5586/5433/5479/5518/5886/9869/25942/64750/6882/128637/7153/7187/10221/7726/5987/7251/9525/51441	36
GO:0006026	aminoglycan catabolic process	8/1206	63/17913	0.0597488	0.387175	0.352036	375790/411/10675/2720/2799/10082/3425/7040	8
GO:0031571	mitotic G1 DNA damage checkpoint	8/1206	63/17913	0.0597488	0.387175	0.352036	6790/1017/4850/4193/6118/6154/51065/7157	8
GO:0044819	mitotic G1/S transition checkpoint	8/1206	63/17913	0.0597488	0.387175	0.352036	6790/1017/4850/4193/6118/6154/51065/7157	8
GO:0045600	positive regulation of fat cell differentiation	8/1206	63/17913	0.0597488	0.387175	0.352036	1051/3356/688/55885/4041/60485/6422/285590	8
GO:0043902	positive regulation of multi-organism process	18/1206	180/17913	0.0599093	0.387723	0.352534	6790/10519/9150/3066/9759/5007/5020/201626/5586/5433/5479/5886/64750/6882/128637/7153/7251/9525	18
GO:0006164	purine nucleotide biosynthetic process	26/1206	280/17913	0.0599781	0.387723	0.352534	8086/11332/80347/64834/221937/2618/9759/3356/4522/4830/4831/4832/29922/23165/23225/129401/54704/5213/100101267/79717/1836/56848/7040/7157/7175/7415	26
GO:0090311	regulation of protein deacetylation	6/1206	42/17913	0.0605734	0.389949	0.354558	221477/1859/25836/56848/7040/7157	6
GO:1901659	glycosyl compound biosynthetic process	6/1206	42/17913	0.0605734	0.389949	0.354558	51727/4830/4831/4832/29922/56952	6
GO:0033028	myeloid cell apoptotic process	5/1206	32/17913	0.0607569	0.389949	0.354558	6868/596/10296/5293/5728	5
GO:0043001	Golgi to plasma membrane protein transport	5/1206	32/17913	0.0607569	0.389949	0.354558	8548/64083/10434/23499/83871	5
GO:0006140	regulation of nucleotide metabolic process	14/1206	132/17913	0.0608049	0.389949	0.354558	8086/9759/3356/23165/23225/129401/201626/54704/100101267/6472/56848/7157/7175/7415	14
GO:0048565	digestive tract development	14/1206	132/17913	0.0608049	0.389949	0.354558	596/1399/2294/2736/3655/3691/688/1954/25836/60485/6422/6522/7040/7048	14
GO:0090288	negative regulation of cellular response to growth factor stimulus	16/1206	156/17913	0.0608318	0.389949	0.354558	6868/90993/2625/406905/494336/574506/10016/23089/6233/6422/64750/23213/7040/7048/7157/7471	16
GO:0002218	activation of innate immune response	29/1206	319/17913	0.0613213	0.392149	0.356559	80216/50856/10695/2672/3055/7184/6885/574447/4588/9572/5566/5689/5692/5694/5696/5700/5705/5706/5713/22841/6233/57142/6421/25942/27293/6714/10010/7187/7334	29
GO:0009199	ribonucleoside triphosphate metabolic process	29/1206	319/17913	0.0613213	0.392149	0.356559	8086/400916/10845/221937/9759/3356/4700/4719/374291/4830/4831/4832/29922/64802/11164/23165/23225/129401/201626/5213/100101267/51715/6472/114789/56848/7040/7157/7175/7415	29
GO:2001233	regulation of apoptotic signaling pathway	35/1206	397/17913	0.0619106	0.393864	0.358118	10449/596/8678/672/400916/90993/2017/9451/11124/55294/2932/53832/3655/3717/8567/4193/4335/5196/55023/79156/5518/5728/6154/219790/85508/6421/6422/6714/55437/7157/7161/84231/56658/7417/7755	35
GO:0030900	forebrain development	33/1206	371/17913	0.0619583	0.393864	0.358118	657/1020/6900/1399/1767/85440/8893/200933/10818/2618/2736/2902/2932/84678/26468/81565/4830/7026/3084/5108/80055/5728/3516/57142/146760/9037/6513/57282/6714/6752/7471/22803/63925	33
GO:0008543	fibroblast growth factor receptor signaling pathway	12/1206	109/17913	0.0627044	0.393864	0.358118	90993/1399/9982/10818/2625/406905/494336/574506/5433/8036/23213/7072	12
GO:1900371	regulation of purine nucleotide biosynthetic process	12/1206	109/17913	0.0627044	0.393864	0.358118	8086/9759/3356/23165/23225/129401/54704/100101267/56848/7157/7175/7415	12
GO:0032392	DNA geometric change	10/1206	86/17913	0.0629086	0.393864	0.358118	2071/2967/404672/4176/254394/6233/8607/7153/7157/7486	10
GO:0048145	regulation of fibroblast proliferation	10/1206	86/17913	0.0629086	0.393864	0.358118	79577/1019/2495/51003/4609/6422/7040/7157/7471/57178	10
GO:0061097	regulation of protein tyrosine kinase activity	10/1206	86/17913	0.0629086	0.393864	0.358118	6868/55294/100126311/4739/3084/5912/122809/9655/6714/7251	10
GO:0022408	negative regulation of cell-cell adhesion	17/1206	169/17913	0.063211	0.393864	0.358118	10385/1051/1739/11146/23560/3559/3717/8379/5777/149041/864/5270/9655/23075/7040/7471/51441	17
GO:0003214	cardiac left ventricle morphogenesis	3/1206	14/17913	0.0634268	0.393864	0.358118	2294/3516/7048	3
GO:0006684	sphingomyelin metabolic process	3/1206	14/17913	0.0634268	0.393864	0.358118	10400/6609/27293	3
GO:0010820	positive regulation of T cell chemotaxis	3/1206	14/17913	0.0634268	0.393864	0.358118	102/6868/27347	3
GO:0030207	chondroitin sulfate catabolic process	3/1206	14/17913	0.0634268	0.393864	0.358118	411/10675/3425	3
GO:0030213	hyaluronan biosynthetic process	3/1206	14/17913	0.0634268	0.393864	0.358118	1213/3038/7040	3
GO:0032509	endosome transport via multivesicular body sorting pathway	3/1206	14/17913	0.0634268	0.393864	0.358118	1130/7415/9525	3
GO:0033147	negative regulation of intracellular estrogen receptor signaling pathway	3/1206	14/17913	0.0634268	0.393864	0.358118	672/81606/11331	3
GO:0043558	regulation of translational initiation in response to stress	3/1206	14/17913	0.0634268	0.393864	0.358118	9451/23645/84919	3
GO:0045064	T-helper 2 cell differentiation	3/1206	14/17913	0.0634268	0.393864	0.358118	2625/5590/9655	3
GO:0045651	positive regulation of macrophage differentiation	3/1206	14/17913	0.0634268	0.393864	0.358118	5196/7040/10221	3
GO:0046606	negative regulation of centrosome cycle	3/1206	14/17913	0.0634268	0.393864	0.358118	672/3834/4591	3
GO:0048148	behavioral response to cocaine	3/1206	14/17913	0.0634268	0.393864	0.358118	1020/3356/221935	3
GO:0051127	positive regulation of actin nucleation	3/1206	14/17913	0.0634268	0.393864	0.358118	23191/342184/5987	3
GO:0060831	smoothened signaling pathway involved in dorsal/ventral neural tube patterning	3/1206	14/17913	0.0634268	0.393864	0.358118	2736/5566/57728	3
GO:0099558	maintenance of synapse structure	3/1206	14/17913	0.0634268	0.393864	0.358118	8927/400916/1739	3
GO:1902043	positive regulation of extrinsic apoptotic signaling pathway via death domain receptors	3/1206	14/17913	0.0634268	0.393864	0.358118	11124/5728/6422	3
GO:1904814	regulation of protein localization to chromosome, telomeric region	3/1206	14/17913	0.0634268	0.393864	0.358118	908/26354/55135	3
GO:0045747	positive regulation of Notch signaling pathway	7/1206	53/17913	0.0635443	0.394137	0.358366	2079/9794/84441/4855/3516/7471/57178	7
GO:0018108	peptidyl-tyrosine phosphorylation	31/1206	346/17913	0.0636811	0.394529	0.358722	6868/51378/885/1859/30844/55294/3055/3066/3356/3480/3645/3717/5606/100126311/4739/3084/4914/5518/5590/5777/5912/253260/6422/122809/9655/6714/7040/7157/7251/5756/7297	31
GO:0000077	DNA damage checkpoint	14/1206	133/17913	0.0639523	0.395158	0.359294	1386/6790/672/1017/4850/29980/54465/4193/79858/6118/6154/51065/25949/7157	14
GO:0002479	antigen processing and presentation of exogenous peptide antigen via MHC class I, TAP-dependent	9/1206	75/17913	0.0640776	0.395158	0.359294	5689/5692/5694/5696/5700/5705/5706/5713/9554	9
GO:0006110	regulation of glycolytic process	9/1206	75/17913	0.0640776	0.395158	0.359294	8086/9759/3356/23165/23225/129401/100101267/7157/7175	9
GO:0016126	sterol biosynthetic process	9/1206	75/17913	0.0640776	0.395158	0.359294	10449/64801/1718/3156/3422/51360/4597/4802/23541	9
GO:0031060	regulation of histone methylation	8/1206	64/17913	0.0644479	0.39562	0.359714	672/23476/2625/2672/64324/5252/57343/63925	8
GO:0044783	G1 DNA damage checkpoint	8/1206	64/17913	0.0644479	0.39562	0.359714	6790/1017/4850/4193/6118/6154/51065/7157	8
GO:0046128	purine ribonucleoside metabolic process	8/1206	64/17913	0.0644479	0.39562	0.359714	1739/4830/4831/4832/29922/10400/56952/51715	8
GO:0071230	cellular response to amino acid stimulus	8/1206	64/17913	0.0644479	0.39562	0.359714	10458/1051/1282/3184/3843/57521/58528/83667	8
GO:0006359	regulation of transcription by RNA polymerase III	4/1206	23/17913	0.0650057	0.397224	0.361173	672/10621/57521/7702	4
GO:0030517	negative regulation of axon extension	4/1206	23/17913	0.0650057	0.397224	0.361173	1020/4099/57142/9037	4
GO:0032878	regulation of establishment or maintenance of cell polarity	4/1206	23/17913	0.0650057	0.397224	0.361173	2625/253260/6093/22902	4
GO:0070841	inclusion body assembly	4/1206	23/17913	0.0650057	0.397224	0.361173	10049/5705/4591/7415	4
GO:0043903	regulation of symbiosis, encompassing mutualism through parasitism	22/1206	232/17913	0.0657245	0.400702	0.364336	8815/596/9150/1655/55770/63901/22880/4353/5007/201626/5586/5433/5479/5886/9869/6882/128637/7153/7726/5987/7251/9525	22
GO:0051258	protein polymerization	22/1206	232/17913	0.0657245	0.400702	0.364336	57180/9530/10435/1453/2017/23191/1739/1859/2059/26271/342184/3055/3717/5879/253260/6904/5987/27229/85378/5756/27338/7417	22
GO:0008154	actin polymerization or depolymerization	17/1206	170/17913	0.0660428	0.402185	0.365684	57180/9530/10435/2017/23191/1739/2059/342184/3055/3717/51474/5879/253260/9037/23075/5987/5756	17
GO:0030808	regulation of nucleotide biosynthetic process	12/1206	110/17913	0.0662829	0.40319	0.366597	8086/9759/3356/23165/23225/129401/54704/100101267/56848/7157/7175/7415	12
GO:0006893	Golgi to plasma membrane transport	6/1206	43/17913	0.0665716	0.403255	0.366656	8548/64083/3996/10434/23499/83871	6
GO:0042771	intrinsic apoptotic signaling pathway in response to DNA damage by p53 class mediator	6/1206	43/17913	0.0665716	0.403255	0.366656	596/675/6154/51065/7157/7161	6
GO:0071364	cellular response to epidermal growth factor stimulus	6/1206	43/17913	0.0665716	0.403255	0.366656	9530/10458/8678/1915/4176/678	6
GO:0050730	regulation of peptidyl-tyrosine phosphorylation	23/1206	245/17913	0.0666646	0.403255	0.366656	6868/51378/885/30844/55294/3066/3356/3717/100126311/4739/3084/5518/5590/5777/5912/253260/6422/122809/9655/6714/7040/7157/7251	23
GO:0019827	stem cell population maintenance	16/1206	158/17913	0.0666698	0.403255	0.366656	657/79577/1994/2309/26354/84678/81606/27257/25836/5108/5433/5396/3516/60485/6422/678	16
GO:0018022	peptidyl-lysine methylation	13/1206	122/17913	0.0669763	0.403901	0.367244	672/23476/2625/2672/4221/64324/5252/6018/9869/83852/79723/57343/63925	13
GO:0048144	fibroblast proliferation	10/1206	87/17913	0.0670017	0.403901	0.367244	79577/1019/2495/51003/4609/6422/7040/7157/7471/57178	10
GO:0048754	branching morphogenesis of an epithelial tube	15/1206	146/17913	0.0670782	0.403901	0.367244	596/1282/1739/63943/2294/2736/3611/4609/4855/11331/64783/6714/7040/7048/7471	15
GO:0051028	mRNA transport	15/1206	146/17913	0.0670782	0.403901	0.367244	8086/55308/56943/84248/9908/10128/23165/23225/129401/100101267/23381/8658/7175/55339/23039	15
GO:0034332	adherens junction organization	14/1206	134/17913	0.0672068	0.404221	0.367535	596/2017/342184/23499/23396/5728/5796/5879/6093/6422/9748/10580/6714/6904	14
GO:0009225	nucleotide-sugar metabolic process	5/1206	33/17913	0.0678124	0.406041	0.36919	2530/29925/4351/7358/80146	5
GO:0032801	receptor catabolic process	5/1206	33/17913	0.0678124	0.406041	0.36919	8678/1020/1213/51100/7040	5
GO:0043516	regulation of DNA damage response, signal transduction by p53 class mediator	5/1206	33/17913	0.0678124	0.406041	0.36919	1655/1859/4193/6154/7157	5
GO:0097242	amyloid-beta clearance	5/1206	33/17913	0.0678124	0.406041	0.36919	1213/3156/3480/8301/6093	5
GO:0051403	stress-activated MAPK cascade	25/1206	271/17913	0.0680804	0.406737	0.369822	8312/10987/1399/1739/142679/2081/3156/3480/3735/5606/6885/11183/23162/4221/50488/4609/4077/55872/5911/6233/6422/10044/8792/10221/7334	25
GO:0070372	regulation of ERK1 and ERK2 cascade	25/1206	271/17913	0.0680804	0.406737	0.369822	408/10385/1230/10519/1399/1739/55294/10818/1880/3156/3356/3735/55885/494336/574506/65009/4914/11331/5590/5728/5777/6714/7040/8792/84231	25
GO:0021954	central nervous system neuron development	9/1206	76/17913	0.0685581	0.408409	0.371343	1020/6900/1399/200933/2736/26468/81565/5728/57282	9
GO:0032508	DNA duplex unwinding	9/1206	76/17913	0.0685581	0.408409	0.371343	2071/2967/404672/4176/254394/6233/8607/7153/7486	9
GO:0046390	ribose phosphate biosynthetic process	26/1206	284/17913	0.068589	0.408409	0.371343	8086/11332/51727/80347/64834/221937/2618/9759/3356/4830/4831/4832/29922/23165/23225/129401/54704/5213/100101267/79717/1836/56848/7040/7157/7175/7415	26
GO:0008593	regulation of Notch signaling pathway	11/1206	99/17913	0.0688867	0.409582	0.37241	408/2079/55294/9794/84441/100126311/4855/3516/7471/51441/57178	11
GO:0071214	cellular response to abiotic stimulus	28/1206	310/17913	0.0692757	0.409582	0.37241	801/9994/2072/2625/404672/9759/3645/3954/4099/4193/4609/25836/5064/55872/5138/5728/5796/5879/6154/6326/6422/6513/6794/27347/10010/7040/7157/7486	28
GO:0104004	cellular response to environmental stimulus	28/1206	310/17913	0.0692757	0.409582	0.37241	801/9994/2072/2625/404672/9759/3645/3954/4099/4193/4609/25836/5064/55872/5138/5728/5796/5879/6154/6326/6422/6513/6794/27347/10010/7040/7157/7486	28
GO:0035308	negative regulation of protein dephosphorylation	8/1206	65/17913	0.0693699	0.409582	0.37241	91272/2029/2932/84930/81706/23645/6093/23075	8
GO:0048207	vesicle targeting, rough ER to cis-Golgi	8/1206	65/17913	0.0693699	0.409582	0.37241	23243/1453/225689/10016/9554/11196/128637/8615	8
GO:0048208	COPII vesicle coating	8/1206	65/17913	0.0693699	0.409582	0.37241	23243/1453/225689/10016/9554/11196/128637/8615	8
GO:0097194	execution phase of apoptosis	8/1206	65/17913	0.0693699	0.409582	0.37241	1677/7976/8567/64802/8428/7153/7157/55113	8
GO:0001503	ossification	34/1206	388/17913	0.0693974	0.409582	0.37241	56172/55973/596/657/1230/1051/1213/1305/90993/1655/9451/2101/26271/2736/23560/9759/3611/4041/4209/4221/4077/25836/5020/5566/3516/6209/51119/6422/285590/1836/64093/27044/7040/8792	34
GO:0018212	peptidyl-tyrosine modification	31/1206	349/17913	0.0696387	0.410554	0.373293	6868/51378/885/1859/30844/55294/3055/3066/3356/3480/3645/3717/5606/100126311/4739/3084/4914/5518/5590/5777/5912/253260/6422/122809/9655/6714/7040/7157/7251/5756/7297	31
GO:0008064	regulation of actin polymerization or depolymerization	15/1206	147/17913	0.0702825	0.41344	0.375917	57180/9530/10435/2017/23191/1739/2059/342184/3055/51474/253260/9037/23075/5987/5756	15
GO:1902652	secondary alcohol metabolic process	15/1206	147/17913	0.0702825	0.41344	0.375917	10449/337/23780/64801/2055/1718/3069/3156/3422/51474/51360/4597/4802/23541/6609	15
GO:2000241	regulation of reproductive process	14/1206	135/17913	0.0705693	0.414672	0.377037	6790/10519/3066/9759/225689/5020/5139/5518/6422/64750/6714/6794/23213/51441	14
GO:0030217	T cell differentiation	22/1206	234/17913	0.0707053	0.415016	0.37735	6868/8943/596/10385/2625/2736/1880/3559/5293/5590/5897/149041/864/9655/6794/7040/7048/7157/7409/7471/678/57178	22
GO:0002758	innate immune response-activating signal transduction	27/1206	298/17913	0.0712204	0.417582	0.379684	80216/50856/10695/2672/3055/7184/6885/574447/4588/9572/5566/5689/5692/5694/5696/5700/5705/5706/5713/22841/6233/57142/27293/6714/10010/7187/7334	27
GO:0001659	temperature homeostasis	17/1206	172/17913	0.0719611	0.421464	0.383213	26027/6868/57561/1051/85440/2034/3356/3480/9807/3717/9572/5020/10400/3516/6794/8792/7253	17
GO:0048015	phosphatidylinositol-mediated signaling	16/1206	160/17913	0.0728736	0.4234	0.384973	8678/10385/2625/3356/8870/3480/3717/406989/4914/5293/8395/23396/5728/5777/5270/6714	16
GO:0098727	maintenance of cell number	16/1206	160/17913	0.0728736	0.4234	0.384973	657/79577/1994/2309/26354/84678/81606/27257/25836/5108/5433/5396/3516/60485/6422/678	16
GO:0016574	histone ubiquitination	6/1206	44/17913	0.0729033	0.4234	0.384973	79577/84678/84333/1911/4591/7334	6
GO:0030071	regulation of mitotic metaphase/anaphase transition	6/1206	44/17913	0.0729033	0.4234	0.384973	1063/26271/8379/10403/56155/7175	6
GO:0030850	prostate gland development	6/1206	44/17913	0.0729033	0.4234	0.384973	10818/2736/5728/6422/6794/23213	6
GO:1903214	regulation of protein targeting to mitochondrion	6/1206	44/17913	0.0729033	0.4234	0.384973	10425/9530/665/55294/9520/51100	6
GO:0051222	positive regulation of protein transport	35/1206	403/17913	0.0730826	0.4234	0.384973	8754/10425/408/1020/80184/10519/84455/23086/55294/2625/11146/64083/2932/57824/3843/3717/3735/4193/399687/25924/9520/4946/5108/5116/5566/5590/5879/22902/27230/51100/6714/7040/7157/7175/7251	35
GO:0006892	post-Golgi vesicle-mediated transport	9/1206	77/17913	0.0732296	0.4234	0.384973	9179/8548/10640/64083/3996/10434/23499/23041/83871	9
GO:0030279	negative regulation of ossification	9/1206	77/17913	0.0732296	0.4234	0.384973	596/1230/9759/4041/4221/4077/3516/6422/7040	9
GO:0030811	regulation of nucleotide catabolic process	9/1206	77/17913	0.0732296	0.4234	0.384973	8086/9759/3356/23165/23225/129401/100101267/7157/7175	9
GO:0060411	cardiac septum morphogenesis	9/1206	77/17913	0.0732296	0.4234	0.384973	657/4193/406905/55742/64783/3516/60485/7048/7157	9
GO:0048638	regulation of developmental growth	29/1206	325/17913	0.0738259	0.4234	0.384973	375790/596/657/1019/1020/9150/2017/23191/2932/3611/23499/4099/1954/406905/81565/25836/5479/5728/5897/3516/57142/22902/60485/9037/27230/6422/285590/7048/7161	29
GO:0000188	inactivation of MAPK activity	4/1206	24/17913	0.0740241	0.4234	0.384973	80824/1850/5518/5998	4
GO:0010640	regulation of platelet-derived growth factor receptor signaling pathway	4/1206	24/17913	0.0740241	0.4234	0.384973	2155/9860/65009/6714	4
GO:0010881	regulation of cardiac muscle contraction by regulation of the release of sequestered calcium ion	4/1206	24/17913	0.0740241	0.4234	0.384973	287/801/406905/5566	4
GO:0031954	positive regulation of protein autophosphorylation	4/1206	24/17913	0.0740241	0.4234	0.384973	801/5911/5912/6714	4
GO:0042274	ribosomal small subunit biogenesis	4/1206	24/17913	0.0740241	0.4234	0.384973	10436/8602/83732/6209	4
GO:0043951	negative regulation of cAMP-mediated signaling	4/1206	24/17913	0.0740241	0.4234	0.384973	57561/23295/5138/5139	4
GO:1904376	negative regulation of protein localization to cell periphery	4/1206	24/17913	0.0740241	0.4234	0.384973	1213/10434/8301/7040	4
GO:2000178	negative regulation of neural precursor cell proliferation	4/1206	24/17913	0.0740241	0.4234	0.384973	3611/84678/7040/7157	4
GO:0060675	ureteric bud morphogenesis	8/1206	66/17913	0.0745157	0.4234	0.384973	596/1739/342184/2625/3611/4609/7040/7471	8
GO:1900076	regulation of cellular response to insulin stimulus	8/1206	66/17913	0.0745157	0.4234	0.384973	1019/2101/80318/5590/10580/6714/8615/340706	8
GO:0019320	hexose catabolic process	7/1206	55/17913	0.0746658	0.4234	0.384973	221937/2524/2530/2720/4041/5213/7157	7
GO:0035306	positive regulation of dephosphorylation	7/1206	55/17913	0.0746658	0.4234	0.384973	801/157313/3717/4659/23645/6609/7040	7
GO:1903320	regulation of protein modification by small protein conjugation or removal	21/1206	223/17913	0.0750154	0.4234	0.384973	7965/408/57561/8312/672/1020/26271/55294/11146/26354/23560/9759/84930/54602/10016/5728/6187/10010/7334/27338/7415	21
GO:0043434	response to peptide hormone	35/1206	404/17913	0.0750737	0.4234	0.384973	527/10458/1019/132864/23191/1967/8893/1978/2101/2155/80318/3480/3645/3717/4193/4221/81565/4831/5020/55023/5566/5575/5590/5728/5829/6093/83667/6513/10580/6714/7040/7253/8615/340706/7471	35
GO:0010574	regulation of vascular endothelial growth factor production	5/1206	34/17913	0.0753019	0.4234	0.384973	672/284340/9451/23213/7040	5
GO:0097352	autophagosome maturation	5/1206	34/17913	0.0753019	0.4234	0.384973	140775/25851/7251/7415/64601	5
GO:0006388	tRNA splicing, via endonucleolytic cleavage and ligation	3/1206	15/17913	0.075452	0.4234	0.384973	283742/80746/339487	3
GO:0009070	serine family amino acid biosynthetic process	3/1206	15/17913	0.075452	0.4234	0.384973	4522/5723/6472	3
GO:0010455	positive regulation of cell fate commitment	3/1206	15/17913	0.075452	0.4234	0.384973	406905/406989/3516	3
GO:0010819	regulation of T cell chemotaxis	3/1206	15/17913	0.075452	0.4234	0.384973	102/6868/27347	3
GO:0032486	Rap protein signal transduction	3/1206	15/17913	0.075452	0.4234	0.384973	5911/5912/7077	3
GO:0042754	negative regulation of circadian rhythm	3/1206	15/17913	0.075452	0.4234	0.384973	6421/25942/79723	3
GO:0045091	regulation of single stranded viral RNA replication via double stranded DNA intermediate	3/1206	15/17913	0.075452	0.4234	0.384973	22880/9869/7153	3
GO:0060134	prepulse inhibition	3/1206	15/17913	0.075452	0.4234	0.384973	2902/9378/5728	3
GO:0061158	3'-UTR-mediated mRNA destabilization	3/1206	15/17913	0.075452	0.4234	0.384973	3184/149041/678	3
GO:0070571	negative regulation of neuron projection regeneration	3/1206	15/17913	0.075452	0.4234	0.384973	9860/5728/146760	3
GO:1903543	positive regulation of exosomal secretion	3/1206	15/17913	0.075452	0.4234	0.384973	8027/7251/9525	3
GO:1904874	positive regulation of telomerase RNA localization to Cajal body	3/1206	15/17913	0.075452	0.4234	0.384973	908/55651/8607	3
GO:0010639	negative regulation of organelle organization	31/1206	352/17913	0.0759768	0.425899	0.387246	10449/9530/8678/672/1063/10519/1859/2059/2072/26271/3834/51474/8379/55226/10403/5252/9554/25942/140775/56848/6714/23075/6904/54386/56155/8658/7153/7157/7175/4591/5756	31
GO:0055024	regulation of cardiac muscle tissue development	11/1206	101/17913	0.0771242	0.431879	0.392683	657/9150/10818/406905/3084/5728/3516/60485/7040/7048/7161	11
GO:0046434	organophosphate catabolic process	21/1206	224/17913	0.0777856	0.434129	0.394728	8086/11332/221937/9759/3356/11164/23165/23225/129401/5138/5150/5213/100101267/9588/5728/25939/6609/27293/7157/7175/7415	21
GO:0050851	antigen receptor-mediated signaling pathway	21/1206	224/17913	0.0777856	0.434129	0.394728	596/10385/1399/1967/8893/2625/9404/6885/5293/5689/5692/5694/5696/5700/5705/5706/5713/5777/149041/6794/7334	21
GO:0006732	coenzyme metabolic process	32/1206	366/17913	0.0779853	0.434129	0.394728	8086/26027/11332/80347/1622/64834/84188/221937/2618/9759/3156/3356/8514/4190/4522/55191/64802/23165/23225/129401/5095/5096/54704/10400/5213/100101267/79717/6472/6513/7157/7175/7415	32
GO:0000209	protein polyubiquitination	26/1206	288/17913	0.0780244	0.434129	0.394728	10425/596/672/9666/80204/55294/23295/9520/5689/5692/5694/5696/5700/5705/5706/5713/149041/149603/6233/23623/64750/8658/5987/7334/27338/80829	26
GO:0008589	regulation of smoothened signaling pathway	9/1206	78/17913	0.0780929	0.434129	0.394728	2736/283219/1954/23295/5566/5396/83871/5270/6422	9
GO:0033143	regulation of intracellular steroid hormone receptor signaling pathway	9/1206	78/17913	0.0780929	0.434129	0.394728	8312/672/1655/81606/55885/11331/6422/6714/55325	9
GO:1903008	organelle disassembly	9/1206	78/17913	0.0780929	0.434129	0.394728	8678/665/2017/55294/92399/219402/6683/7157/7415	9
GO:0048863	stem cell differentiation	22/1206	237/17913	0.0786507	0.436776	0.397136	657/29947/2625/81606/100126311/3084/54940/10016/5689/5692/5694/5696/5700/5705/5706/5713/3516/6422/7157/7161/51441/678	22
GO:0006998	nuclear envelope organization	6/1206	45/17913	0.0795671	0.439987	0.400055	8815/81565/5518/5520/6683/26092	6
GO:0010463	mesenchymal cell proliferation	6/1206	45/17913	0.0795671	0.439987	0.400055	657/2294/4041/4609/5396/7048	6
GO:0032007	negative regulation of TOR signaling	6/1206	45/17913	0.0795671	0.439987	0.400055	9681/10016/27244/83667/6794/55654	6
GO:1901068	guanosine-containing compound metabolic process	6/1206	45/17913	0.0795671	0.439987	0.400055	1739/4830/4831/4832/29922/51715	6
GO:0006901	vesicle coating	8/1206	67/17913	0.0798856	0.439987	0.400055	23243/1453/225689/10016/9554/11196/128637/8615	8
GO:0051705	multi-organism behavior	8/1206	67/17913	0.0798856	0.439987	0.400055	2744/2902/9378/5020/5108/5728/22941/55585	8
GO:0072171	mesonephric tubule morphogenesis	8/1206	67/17913	0.0798856	0.439987	0.400055	596/1739/342184/2625/3611/4609/7040/7471	8
GO:1903391	regulation of adherens junction organization	8/1206	67/17913	0.0798856	0.439987	0.400055	342184/23499/5728/5879/6093/6422/9748/6714	8
GO:0051196	regulation of coenzyme metabolic process	10/1206	90/17913	0.0802803	0.441254	0.401207	8086/9759/3356/23165/23225/129401/54704/100101267/7157/7175	10
GO:0051225	spindle assembly	10/1206	90/17913	0.0802803	0.441254	0.401207	8086/6790/57132/1453/26271/225689/8658/7175/203068/9525	10
GO:0044344	cellular response to fibroblast growth factor stimulus	14/1206	138/17913	0.0813124	0.446468	0.405948	90993/1399/9982/10818/2625/406905/494336/574506/5433/6422/8036/23213/7072/678	14
GO:0045165	cell fate commitment	22/1206	238/17913	0.0814273	0.446503	0.40598	596/657/79577/1051/85440/2034/2625/2736/3688/8543/406905/406989/4855/7026/3084/5396/5897/3516/6422/285590/7157/7471	22
GO:1901292	nucleoside phosphate catabolic process	17/1206	175/17913	0.0814853	0.446503	0.40598	8086/11332/221937/9759/3356/11164/23165/23225/129401/5138/5150/5213/100101267/25939/7157/7175/7415	17
GO:0009116	nucleoside metabolic process	12/1206	114/17913	0.0819152	0.447942	0.407288	51727/1739/2079/28992/140733/4830/4831/4832/29922/10400/56952/51715	12
GO:0051193	regulation of cofactor metabolic process	12/1206	114/17913	0.0819152	0.447942	0.407288	8086/9759/3356/23165/23225/129401/54704/100101267/5879/7157/7175/7755	12
GO:0097191	extrinsic apoptotic signaling pathway	20/1206	213/17913	0.0825887	0.449566	0.408765	596/672/9994/10519/2017/11124/2309/2932/3655/3717/8567/5196/55023/5518/5728/85508/6422/6714/55437/7040	20
GO:0031032	actomyosin structure organization	16/1206	163/17913	0.0828765	0.449566	0.408765	11214/408/9530/3688/406905/79784/399687/84033/5829/5879/6093/6422/285590/10580/6714/79933	16
GO:0048017	inositol lipid-mediated signaling	16/1206	163/17913	0.0828765	0.449566	0.408765	8678/10385/2625/3356/8870/3480/3717/406989/4914/5293/8395/23396/5728/5777/5270/6714	16
GO:0061333	renal tubule morphogenesis	9/1206	79/17913	0.0831483	0.449566	0.408765	596/1282/1739/342184/2625/3611/4609/7040/7471	9
GO:0097581	lamellipodium organization	9/1206	79/17913	0.0831483	0.449566	0.408765	55704/2017/23191/64083/9759/3688/5879/6714/7471	9
GO:0010831	positive regulation of myotube differentiation	5/1206	35/17913	0.0832197	0.449566	0.408765	596/10938/9794/406905/406989	5
GO:0030865	cortical cytoskeleton organization	5/1206	35/17913	0.0832197	0.449566	0.408765	1020/1739/2035/3996/6093	5
GO:0045740	positive regulation of DNA replication	5/1206	35/17913	0.0832197	0.449566	0.408765	466/1017/11124/2736/5879	5
GO:0046131	pyrimidine ribonucleoside metabolic process	5/1206	35/17913	0.0832197	0.449566	0.408765	51727/4830/4831/4832/29922	5
GO:0098534	centriole assembly	5/1206	35/17913	0.0832197	0.449566	0.408765	672/1017/22995/4591/9525	5
GO:0051894	positive regulation of focal adhesion assembly	4/1206	25/17913	0.0836383	0.449566	0.408765	342184/5879/6093/6422	4
GO:0060307	regulation of ventricular cardiac muscle cell membrane repolarization	4/1206	25/17913	0.0836383	0.449566	0.408765	287/1739/406905/6640	4
GO:0060384	innervation	4/1206	25/17913	0.0836383	0.449566	0.408765	9860/4914/5270/23213	4
GO:0060740	prostate gland epithelium morphogenesis	4/1206	25/17913	0.0836383	0.449566	0.408765	10818/2736/6422/23213	4
GO:0070129	regulation of mitochondrial translation	4/1206	25/17913	0.0836383	0.449566	0.408765	22868/10128/285367/6472	4
GO:0070897	transcription preinitiation complex assembly	4/1206	25/17913	0.0836383	0.449566	0.408765	11176/9328/6908/7157	4
GO:1901623	regulation of lymphocyte chemotaxis	4/1206	25/17913	0.0836383	0.449566	0.408765	102/6868/9547/27347	4
GO:1903046	meiotic cell cycle process	15/1206	151/17913	0.0841046	0.45162	0.410632	136991/6790/675/1164/124817/29947/26271/225689/84930/5139/5518/5889/56155/7153/51441	15
GO:0045665	negative regulation of neuron differentiation	19/1206	201/17913	0.0845315	0.453004	0.411891	1020/10519/6900/2309/2672/2932/3066/9860/27257/4099/4193/57534/5728/57142/146760/22902/9037/7161/66008	19
GO:2001020	regulation of response to DNA damage stimulus	19/1206	201/17913	0.0845315	0.453004	0.411891	596/672/1655/7913/1859/2072/54465/26271/8870/4193/4609/151987/6118/6154/54386/7157/7334/7398/55135	19
GO:0019884	antigen processing and presentation of exogenous antigen	17/1206	176/17913	0.0848346	0.454175	0.412955	55860/8943/829/50856/1213/10540/11004/11127/5689/5692/5694/5696/5700/5705/5706/5713/9554	17
GO:0071322	cellular response to carbohydrate stimulus	14/1206	139/17913	0.085114	0.455215	0.413901	408/56943/2081/2309/3156/4221/4830/4831/9572/5566/22841/5879/25942/6518	14
GO:0002088	lens development in camera-type eye	8/1206	68/17913	0.0854795	0.45595	0.414569	1019/1419/1739/10818/2625/128637/7040/7048	8
GO:0060038	cardiac muscle cell proliferation	8/1206	68/17913	0.0854795	0.45595	0.414569	657/406905/65009/5728/3516/60485/7048/7161	8
GO:0031098	stress-activated protein kinase signaling cascade	25/1206	278/17913	0.0855066	0.45595	0.414569	8312/10987/1399/1739/142679/2081/3156/3480/3735/5606/6885/11183/23162/4221/50488/4609/4077/55872/5911/6233/6422/10044/8792/10221/7334	25
GO:0048524	positive regulation of viral process	11/1206	103/17913	0.0859556	0.457888	0.416332	9150/201626/5586/5433/5479/5886/6882/128637/7153/7251/9525	11
GO:0051153	regulation of striated muscle cell differentiation	12/1206	115/17913	0.0861562	0.458501	0.416889	11214/596/9150/10938/10818/9759/9794/406905/406989/3084/3516/7040	12
GO:0045619	regulation of lymphocyte differentiation	16/1206	164/17913	0.0863988	0.459284	0.417601	8943/10385/2625/2736/22806/3559/5590/5777/149041/864/6422/9655/7040/7048/678/57178	16
GO:1904738	vascular associated smooth muscle cell migration	6/1206	46/17913	0.0865603	0.459284	0.417601	80005/85440/4193/494336/574506/54434	6
GO:1904752	regulation of vascular associated smooth muscle cell migration	6/1206	46/17913	0.0865603	0.459284	0.417601	80005/85440/4193/494336/574506/54434	6
GO:0022029	telencephalon cell migration	7/1206	57/17913	0.0868591	0.459505	0.417801	1020/6900/200933/26468/81565/3084/57142	7
GO:0032515	negative regulation of phosphoprotein phosphatase activity	7/1206	57/17913	0.0868591	0.459505	0.417801	91272/2029/2932/84930/81706/23645/6093	7
GO:1903749	positive regulation of establishment of protein localization to mitochondrion	7/1206	57/17913	0.0868591	0.459505	0.417801	10425/596/55294/9520/51100/7157/7161	7
GO:1990845	adaptive thermogenesis	15/1206	152/17913	0.0878141	0.460362	0.418581	26027/6868/57561/1051/85440/2034/3480/9807/3717/9572/5020/10400/3516/6794/7253	15
GO:2000045	regulation of G1/S transition of mitotic cell cycle	17/1206	177/17913	0.0882719	0.460362	0.418581	6868/6790/596/10385/79577/1017/1019/4850/10106/4193/5728/5777/6118/6154/51065/57521/7157	17
GO:0002076	osteoblast development	3/1206	16/17913	0.0883945	0.460362	0.418581	2736/9759/4221	3
GO:0003222	ventricular trabecula myocardium morphogenesis	3/1206	16/17913	0.0883945	0.460362	0.418581	657/3084/3516	3
GO:0006004	fucose metabolic process	3/1206	16/17913	0.0883945	0.460362	0.418581	8790/2524/2530	3
GO:0030033	microvillus assembly	3/1206	16/17913	0.0883945	0.460362	0.418581	688/5911/51735	3
GO:0033631	cell-cell adhesion mediated by integrin	3/1206	16/17913	0.0883945	0.460362	0.418581	8754/3688/23075	3
GO:0039692	single stranded viral RNA replication via double stranded DNA intermediate	3/1206	16/17913	0.0883945	0.460362	0.418581	22880/9869/7153	3
GO:0060965	negative regulation of gene silencing by miRNA	3/1206	16/17913	0.0883945	0.460362	0.418581	1994/7040/7157	3
GO:0070200	establishment of protein localization to telomere	3/1206	16/17913	0.0883945	0.460362	0.418581	675/908/55135	3
GO:0071880	adenylate cyclase-activating adrenergic receptor signaling pathway	3/1206	16/17913	0.0883945	0.460362	0.418581	11214/57561/406905	3
GO:0072189	ureter development	3/1206	16/17913	0.0883945	0.460362	0.418581	2294/2625/4774	3
GO:0086103	G protein-coupled receptor signaling pathway involved in heart process	3/1206	16/17913	0.0883945	0.460362	0.418581	11214/406905/6714	3
GO:1903541	regulation of exosomal secretion	3/1206	16/17913	0.0883945	0.460362	0.418581	8027/7251/9525	3
GO:2000479	regulation of cAMP-dependent protein kinase activity	3/1206	16/17913	0.0883945	0.460362	0.418581	4485/5575/83667	3
GO:0033238	regulation of cellular amine metabolic process	9/1206	80/17913	0.0883957	0.460362	0.418581	4946/5689/5692/5694/5696/5700/5705/5706/5713	9
GO:0110053	regulation of actin filament organization	21/1206	228/17913	0.0895484	0.46585	0.423571	57180/9530/10435/2017/23191/1739/2059/342184/3055/51474/5829/5879/253260/6093/9037/6422/285590/23075/79933/5987/5756	21
GO:1901652	response to peptide	41/1206	491/17913	0.0899379	0.46585	0.423571	527/10458/1019/1020/132864/23191/1967/8893/1978/2101/2155/2309/80318/2932/3480/3645/3717/688/4193/4221/81565/4831/5020/55023/5566/5575/5590/5728/5829/6093/83667/6513/10580/6714/7040/7157/90933/7253/8615/340706/7471	41
GO:0008286	insulin receptor signaling pathway	13/1206	128/17913	0.0899643	0.46585	0.423571	527/10458/1019/1978/80318/3480/3645/81565/55023/5590/10580/6714/340706	13
GO:0045667	regulation of osteoblast differentiation	13/1206	128/17913	0.0899643	0.46585	0.423571	657/1051/1655/2101/26271/9759/3611/4041/4221/4077/5566/6422/64093	13
GO:0071333	cellular response to glucose stimulus	13/1206	128/17913	0.0899643	0.46585	0.423571	408/56943/2081/2309/3156/4221/4830/4831/9572/5566/22841/5879/25942	13
GO:0045638	negative regulation of myeloid cell differentiation	10/1206	92/17913	0.0899711	0.46585	0.423571	79577/10519/55294/4609/4830/4831/5196/64783/6422/10221	10
GO:0051896	regulation of protein kinase B signaling	22/1206	241/17913	0.0901468	0.466309	0.423988	9530/10385/10519/1739/2155/10818/2625/3611/3688/3084/23252/10016/5293/5728/5879/253260/57142/9037/6714/6794/7040/7409	22
GO:0071426	ribonucleoprotein complex export from nucleus	12/1206	116/17913	0.0905311	0.467274	0.424866	8086/56943/84248/51068/23165/23225/129401/100101267/6209/23381/7175/55339	12
GO:1902850	microtubule cytoskeleton organization involved in mitosis	12/1206	116/17913	0.0905311	0.467274	0.424866	8086/57132/1213/10403/5116/51119/6683/6867/10579/8658/7175/9525	12
GO:0050868	negative regulation of T cell activation	11/1206	104/17913	0.0905949	0.467274	0.424866	10385/1051/1739/11146/3559/8379/5777/149041/864/9655/7040	11
GO:0051155	positive regulation of striated muscle cell differentiation	8/1206	69/17913	0.0912967	0.469085	0.426512	596/10938/9794/406905/406989/3084/3516/7040	8
GO:0008038	neuron recognition	5/1206	36/17913	0.0915587	0.469085	0.426512	1951/6900/1954/57142/9037	5
GO:0010453	regulation of cell fate commitment	5/1206	36/17913	0.0915587	0.469085	0.426512	657/8543/406905/406989/3516	5
GO:0010573	vascular endothelial growth factor production	5/1206	36/17913	0.0915587	0.469085	0.426512	672/284340/9451/23213/7040	5
GO:0032205	negative regulation of telomere maintenance	5/1206	36/17913	0.0915587	0.469085	0.426512	2072/55226/6714/54386/8658	5
GO:0043114	regulation of vascular permeability	5/1206	36/17913	0.0915587	0.469085	0.426512	29/5138/5139/6714/7040	5
GO:0048009	insulin-like growth factor receptor signaling pathway	5/1206	36/17913	0.0915587	0.469085	0.426512	9451/3480/406905/55023/7471	5
GO:0031570	DNA integrity checkpoint	14/1206	141/17913	0.0930503	0.472394	0.429521	1386/6790/672/1017/4850/29980/54465/4193/79858/6118/6154/51065/25949/7157	14
GO:0030520	intracellular estrogen receptor signaling pathway	7/1206	58/17913	0.0933548	0.472394	0.429521	8312/672/1655/81606/11331/6714/55325	7
GO:0032233	positive regulation of actin filament bundle assembly	7/1206	58/17913	0.0933548	0.472394	0.429521	9530/5829/5879/6422/285590/23075/79933	7
GO:0060043	regulation of cardiac muscle cell proliferation	7/1206	58/17913	0.0933548	0.472394	0.429521	657/406905/5728/3516/60485/7048/7161	7
GO:0009416	response to light stimulus	27/1206	307/17913	0.0936315	0.472394	0.429521	2515/408/596/675/801/885/1020/2071/2072/2902/3156/3150/3688/4193/4221/4609/65009/55872/5146/5796/60626/6154/57282/6794/7157/7398/7486	27
GO:0016241	regulation of macroautophagy	16/1206	166/17913	0.0937278	0.472394	0.429521	527/8678/665/1020/2081/6885/5566/57521/58528/9554/83667/51100/140775/27131/7157/112936	16
GO:0043491	protein kinase B signaling	24/1206	268/17913	0.0937396	0.472394	0.429521	9530/10385/10519/1739/2155/10818/2625/3611/3688/3084/23252/10016/5287/5293/5728/5879/253260/57142/9037/83667/6714/6794/7040/7409	24
GO:0010632	regulation of epithelial cell migration	26/1206	294/17913	0.0937722	0.472394	0.429521	6868/8754/51378/411/10519/1460/80005/2013/55294/9982/2625/23499/5606/574447/406989/494336/574506/7026/10016/5728/57142/9037/6714/6915/7040/7048	26
GO:0007005	mitochondrion organization	39/1206	466/17913	0.0937835	0.472394	0.429521	10449/55750/10425/1386/64422/9530/596/8678/665/885/1020/400916/2017/2034/2101/55294/2553/64083/2932/3954/79784/203245/4700/4719/374291/9520/11331/5442/55288/83667/51100/91137/54968/10452/7156/7157/7161/10730/7755	39
GO:0045992	negative regulation of embryonic development	4/1206	26/17913	0.0938293	0.472394	0.429521	7976/2625/5566/23213	4
GO:0060074	synapse maturation	4/1206	26/17913	0.0938293	0.472394	0.429521	4774/9378/5064/5728	4
GO:0061099	negative regulation of protein tyrosine kinase activity	4/1206	26/17913	0.0938293	0.472394	0.429521	100126311/122809/9655/7251	4
GO:1901017	negative regulation of potassium ion transmembrane transporter activity	4/1206	26/17913	0.0938293	0.472394	0.429521	406905/5728/27347/7341	4
GO:1904353	regulation of telomere capping	4/1206	26/17913	0.0938293	0.472394	0.429521	2072/3184/225689/8658	4
GO:1904754	positive regulation of vascular associated smooth muscle cell migration	4/1206	26/17913	0.0938293	0.472394	0.429521	80005/85440/4193/54434	4
GO:0007091	metaphase/anaphase transition of mitotic cell cycle	6/1206	47/17913	0.0938794	0.472394	0.429521	1063/26271/8379/10403/56155/7175	6
GO:0010965	regulation of mitotic sister chromatid separation	6/1206	47/17913	0.0938794	0.472394	0.429521	1063/26271/8379/10403/56155/7175	6
GO:0048641	regulation of skeletal muscle tissue development	6/1206	47/17913	0.0938794	0.472394	0.429521	596/1655/9759/3156/406905/7040	6
GO:0090630	activation of GTPase activity	6/1206	47/17913	0.0938794	0.472394	0.429521	10297/1399/85440/81565/4739/57148	6
GO:0003206	cardiac chamber morphogenesis	13/1206	129/17913	0.0942195	0.473661	0.430673	657/2294/2625/4193/406905/3084/55742/64783/3516/60485/7040/7048/7157	13
GO:0050792	regulation of viral process	19/1206	204/17913	0.0943445	0.473844	0.43084	8815/596/9150/1655/63901/22880/201626/5586/5433/5479/5886/9869/6882/128637/7153/7726/5987/7251/9525	19
GO:0060249	anatomical structure homeostasis	35/1206	413/17913	0.0947095	0.474015	0.430994	596/675/908/64072/1020/9696/2034/2072/54433/26354/8290/3184/53832/225689/4588/4609/55226/55651/5213/5304/10714/5879/5889/6118/23381/6714/6794/27347/54386/7040/8792/8658/124590/55135/7486	35
GO:0002761	regulation of myeloid leukocyte differentiation	12/1206	117/17913	0.0950401	0.474015	0.430994	1230/1051/2101/55294/4609/4830/4831/5196/6422/54997/7040/10221	12
GO:0014066	regulation of phosphatidylinositol 3-kinase signaling	12/1206	117/17913	0.0950401	0.474015	0.430994	8678/10385/8870/3717/406989/5293/8395/23396/5728/5777/5270/6714	12
GO:0048706	embryonic skeletal system development	12/1206	117/17913	0.0950401	0.474015	0.430994	257/1739/3216/3222/3223/3231/1954/4522/5396/23213/7048/57728	12
GO:0071166	ribonucleoprotein complex localization	12/1206	117/17913	0.0950401	0.474015	0.430994	8086/56943/84248/51068/23165/23225/129401/100101267/6209/23381/7175/55339	12
GO:1901216	positive regulation of neuron death	10/1206	93/17913	0.0950683	0.474015	0.430994	7965/1386/1020/55294/2309/2932/9759/8301/54434/7157	10
GO:1903076	regulation of protein localization to plasma membrane	10/1206	93/17913	0.0950683	0.474015	0.430994	1020/10519/1213/1739/3688/10434/8301/22841/10580/7040	10
GO:0060627	regulation of vesicle-mediated transport	40/1206	480/17913	0.095086	0.474015	0.430994	29/408/64422/51272/720/721/1020/10814/10675/10938/30844/23086/2294/2932/3055/3356/203190/10960/10434/225689/57534/399687/65009/8301/9581/5728/5879/11236/6093/55680/56848/6714/8027/6813/134957/128637/7040/55503/7251/9525	40
GO:0002688	regulation of leukocyte chemotaxis	11/1206	105/17913	0.0953833	0.474614	0.431539	102/6868/1230/9547/284340/2155/63940/3735/5879/27347/23075	11
GO:0055076	transition metal ion homeostasis	11/1206	105/17913	0.0953833	0.474614	0.431539	212/8943/2034/2495/3658/4609/8301/7779/23516/25800/55240	11
GO:0001678	cellular glucose homeostasis	14/1206	142/17913	0.0971854	0.482538	0.438744	408/56943/2081/221937/2309/3156/4221/4830/4831/9572/5566/22841/5879/25942	14
GO:0140013	meiotic nuclear division	14/1206	142/17913	0.0971854	0.482538	0.438744	136991/6790/675/1164/124817/29947/26271/225689/84930/5139/5518/5889/56155/7153	14
GO:0048199	vesicle targeting, to, from or within Golgi	8/1206	70/17913	0.097336	0.482538	0.438744	23243/1453/225689/10016/9554/11196/128637/8615	8
GO:0090114	COPII-coated vesicle budding	8/1206	70/17913	0.097336	0.482538	0.438744	23243/1453/225689/10016/9554/11196/128637/8615	8
GO:0016571	histone methylation	13/1206	130/17913	0.0985964	0.488335	0.444015	672/23476/2625/2672/4221/64324/5252/6018/9869/83852/79723/57343/63925	13
GO:0006310	DNA recombination	22/1206	244/17913	0.099456	0.491036	0.446471	672/675/124817/2072/83444/22944/84515/254394/151987/5889/5897/6118/8607/25939/6421/23075/54386/7040/7334/55135/7486/7518	22
GO:0014855	striated muscle cell proliferation	9/1206	82/17913	0.099465	0.491036	0.446471	657/3717/406905/65009/5728/3516/60485/7048/7161	9
GO:0016125	sterol metabolic process	15/1206	155/17913	0.0995574	0.491036	0.446471	10449/337/23780/64801/2055/1718/3069/3156/3422/51474/51360/4597/4802/23541/6609	15
GO:0006220	pyrimidine nucleotide metabolic process	7/1206	59/17913	0.100113	0.491036	0.446471	51727/1854/2079/4830/4831/4832/29922	7
GO:0051298	centrosome duplication	7/1206	59/17913	0.100113	0.491036	0.446471	672/675/1017/22995/57132/4591/9525	7
GO:0072678	T cell migration	7/1206	59/17913	0.100113	0.491036	0.446471	102/6868/1399/1880/5293/6558/27347	7
GO:0044091	membrane biogenesis	5/1206	37/17913	0.10031	0.491036	0.446471	2013/9378/8504/5728/2054	5
GO:0045214	sarcomere organization	5/1206	37/17913	0.10031	0.491036	0.446471	11214/3688/406905/84033/79933	5
GO:0051567	histone H3-K9 methylation	5/1206	37/17913	0.10031	0.491036	0.446471	672/9869/83852/79723/57343	5
GO:0072665	protein localization to vacuole	5/1206	37/17913	0.10031	0.491036	0.446471	26985/9179/9648/57142/51100	5
GO:0097120	receptor localization to synapse	5/1206	37/17913	0.10031	0.491036	0.446471	102/1739/10082/23096/5590	5
GO:0043200	response to amino acid	11/1206	106/17913	0.100321	0.491036	0.446471	10458/1051/1282/2155/2902/3184/3843/10400/57521/58528/83667	11
GO:0030316	osteoclast differentiation	10/1206	94/17913	0.100333	0.491036	0.446471	1230/1051/2101/55294/1880/3658/6422/9644/7040/8792	10
GO:0051090	regulation of DNA-binding transcription factor activity	36/1206	429/17913	0.101057	0.492044	0.447388	408/1386/10519/10987/11124/9908/2672/3055/3066/9759/3717/6885/51360/4221/406905/4914/11331/5590/5728/6233/219790/60485/7341/8887/54386/7040/8792/7187/10293/10221/7726/5987/4591/7334/7471/170959	36
GO:0060491	regulation of cell projection assembly	16/1206	168/17913	0.101437	0.492044	0.447388	375790/64422/55704/10435/9696/23191/51626/25940/9759/688/225689/81565/5064/5879/6714/7471	16
GO:0002762	negative regulation of myeloid leukocyte differentiation	6/1206	48/17913	0.10152	0.492044	0.447388	55294/4609/4830/4831/6422/10221	6
GO:0045840	positive regulation of mitotic nuclear division	6/1206	48/17913	0.10152	0.492044	0.447388	6790/8678/4041/11331/55023/7040	6
GO:0090329	regulation of DNA-dependent DNA replication	6/1206	48/17913	0.10152	0.492044	0.447388	675/1017/63922/29980/26271/55294	6
GO:0006349	regulation of gene expression by genetic imprinting	3/1206	17/17913	0.102192	0.492044	0.447388	672/29947/84333	3
GO:0006544	glycine metabolic process	3/1206	17/17913	0.102192	0.492044	0.447388	2618/23464/6472	3
GO:0010224	response to UV-B	3/1206	17/17913	0.102192	0.492044	0.447388	596/3150/6794	3
GO:0035518	histone H2A monoubiquitination	3/1206	17/17913	0.102192	0.492044	0.447388	84678/84333/4591	3
GO:0042268	regulation of cytolysis	3/1206	17/17913	0.102192	0.492044	0.447388	57824/5196/7040	3
GO:0045056	transcytosis	3/1206	17/17913	0.102192	0.492044	0.447388	1213/8301/6714	3
GO:0048535	lymph node development	3/1206	17/17913	0.102192	0.492044	0.447388	149041/7040/8792	3
GO:0060644	mammary gland epithelial cell differentiation	3/1206	17/17913	0.102192	0.492044	0.447388	1051/2294/81606	3
GO:0061952	midbody abscission	3/1206	17/17913	0.102192	0.492044	0.447388	57132/10112/9525	3
GO:1903209	positive regulation of oxidative stress-induced cell death	3/1206	17/17913	0.102192	0.492044	0.447388	55294/2309/6421	3
GO:1904355	positive regulation of telomere capping	3/1206	17/17913	0.102192	0.492044	0.447388	3184/225689/8658	3
GO:1904948	midbrain dopaminergic neuron differentiation	3/1206	17/17913	0.102192	0.492044	0.447388	1453/6422/7471	3
GO:1905331	negative regulation of morphogenesis of an epithelium	3/1206	17/17913	0.102192	0.492044	0.447388	2625/5728/23213	3
GO:0007519	skeletal muscle tissue development	15/1206	156/17913	0.103677	0.498749	0.453483	596/1020/9318/1655/9328/9759/3156/688/4209/406905/79784/140465/9172/7026/7040	15
GO:0040013	negative regulation of locomotion	32/1206	377/17913	0.104494	0.499929	0.454557	29/51378/57561/596/657/1460/2309/2625/23560/3611/225689/60672/574447/406989/494336/574506/65009/7026/3084/5728/5796/5911/5912/9037/6422/8428/23213/6915/7040/10221/7726/5987	32
GO:0036336	dendritic cell migration	4/1206	27/17913	0.104576	0.499929	0.454557	1230/3577/2059/1880	4
GO:0046854	phosphatidylinositol phosphorylation	4/1206	27/17913	0.104576	0.499929	0.454557	10380/9807/8395/23396	4
GO:0051569	regulation of histone H3-K4 methylation	4/1206	27/17913	0.104576	0.499929	0.454557	672/2625/2672/63925	4
GO:0060512	prostate gland morphogenesis	4/1206	27/17913	0.104576	0.499929	0.454557	10818/2736/6422/23213	4
GO:0090169	regulation of spindle assembly	4/1206	27/17913	0.104576	0.499929	0.454557	57132/225689/7175/9525	4
GO:1904357	negative regulation of telomere maintenance via telomere lengthening	4/1206	27/17913	0.104576	0.499929	0.454557	2072/55226/6714/8658	4
GO:1905897	regulation of response to endoplasmic reticulum stress	9/1206	83/17913	0.105285	0.501798	0.456256	1388/10987/90993/9451/2081/23645/84919/51136/337867	9
GO:0022037	metencephalon development	11/1206	107/17913	0.105406	0.501798	0.456256	596/1020/1399/2618/2736/2902/3184/5270/6752/7157/7471	11
GO:0006479	protein methylation	16/1206	169/17913	0.105435	0.501798	0.456256	672/23476/25940/283742/80204/2625/2672/4221/64324/5252/6018/9869/83852/79723/57343/63925	16
GO:0008213	protein alkylation	16/1206	169/17913	0.105435	0.501798	0.456256	672/23476/25940/283742/80204/2625/2672/4221/64324/5252/6018/9869/83852/79723/57343/63925	16
GO:0009166	nucleotide catabolic process	16/1206	169/17913	0.105435	0.501798	0.456256	8086/11332/221937/9759/3356/23165/23225/129401/5138/5150/5213/100101267/25939/7157/7175/7415	16
GO:0002474	antigen processing and presentation of peptide antigen via MHC class I	10/1206	95/17913	0.105764	0.502919	0.457276	50856/5689/5692/5694/5696/5700/5705/5706/5713/9554	10
GO:0021885	forebrain cell migration	7/1206	60/17913	0.107132	0.507622	0.461551	1020/6900/200933/26468/81565/3084/57142	7
GO:0051785	positive regulation of nuclear division	7/1206	60/17913	0.107132	0.507622	0.461551	6790/8678/4041/225689/11331/55023/7040	7
GO:1990868	response to chemokine	7/1206	60/17913	0.107132	0.507622	0.461551	1230/1232/10519/3577/64783/6558/27347	7
GO:1990869	cellular response to chemokine	7/1206	60/17913	0.107132	0.507622	0.461551	1230/1232/10519/3577/64783/6558/27347	7
GO:0046890	regulation of lipid biosynthetic process	18/1206	195/17913	0.107796	0.510318	0.464003	337/672/1019/11218/55294/2672/3156/3356/3422/51360/100126311/4597/4802/9572/23541/376497/10580/56848	18
GO:1905477	positive regulation of protein localization to membrane	12/1206	120/17913	0.10937	0.514423	0.467735	596/1020/10519/1739/84455/3688/22841/10580/54434/7040/7157/7161	12
GO:0016572	histone phosphorylation	5/1206	38/17913	0.109462	0.514423	0.467735	6790/1017/1020/3717/79858	5
GO:0042769	DNA damage response, detection of DNA damage	5/1206	38/17913	0.109462	0.514423	0.467735	64965/10714/6118/6233/7398	5
GO:0043267	negative regulation of potassium ion transport	5/1206	38/17913	0.109462	0.514423	0.467735	3356/406905/5728/27347/7341	5
GO:0097178	ruffle assembly	5/1206	38/17913	0.109462	0.514423	0.467735	9530/23191/25940/81565/5879	5
GO:0000186	activation of MAPKK activity	6/1206	49/17913	0.109476	0.514423	0.467735	8754/1399/10818/3717/6885/4914	6
GO:0031529	ruffle organization	6/1206	49/17913	0.109476	0.514423	0.467735	9530/23191/25940/51474/81565/5879	6
GO:0043949	regulation of cAMP-mediated signaling	6/1206	49/17913	0.109476	0.514423	0.467735	57561/801/118442/23295/5138/5139	6
GO:0070507	regulation of microtubule cytoskeleton organization	16/1206	170/17913	0.109527	0.514423	0.467735	6790/672/57132/10519/1213/1859/2932/3834/225689/5879/221150/6683/6904/7175/4591/9525	16
GO:0050772	positive regulation of axonogenesis	8/1206	72/17913	0.110074	0.516049	0.469214	23191/3611/23499/1954/81565/22902/9037/6794	8
GO:0030041	actin filament polymerization	14/1206	145/17913	0.110259	0.516049	0.469214	57180/9530/10435/2017/23191/1739/2059/342184/3055/3717/5879/253260/5987/5756	14
GO:0050806	positive regulation of synaptic transmission	14/1206	145/17913	0.110259	0.516049	0.469214	10458/1020/2902/2932/152404/22997/9378/4914/5020/5590/5728/5270/22941/54434	14
GO:0071774	response to fibroblast growth factor	14/1206	145/17913	0.110259	0.516049	0.469214	90993/1399/9982/10818/2625/406905/494336/574506/5433/6422/8036/23213/7072/678	14
GO:0048639	positive regulation of developmental growth	17/1206	183/17913	0.110755	0.517735	0.470747	375790/596/657/23191/3611/23499/1954/81565/25836/5479/5897/3516/22902/9037/27230/285590/7048	17
GO:1901214	regulation of neuron death	27/1206	313/17913	0.110909	0.517735	0.470747	7965/408/1386/596/1020/1051/1718/80331/55294/2309/2625/2902/2932/9759/3611/3717/84678/4099/64802/4914/8301/5700/5966/6093/54434/7157/7471	27
GO:1902903	regulation of supramolecular fiber organization	27/1206	313/17913	0.110909	0.517735	0.470747	57180/11214/9530/10435/10519/2017/23191/1739/1859/2059/342184/3055/51474/406905/5829/5879/253260/6093/9037/6422/285590/6683/23075/79933/6904/5987/5756	27
GO:0043470	regulation of carbohydrate catabolic process	9/1206	84/17913	0.111293	0.518176	0.471148	8086/9759/3356/23165/23225/129401/100101267/7157/7175	9
GO:0048477	oogenesis	9/1206	84/17913	0.111293	0.518176	0.471148	6790/596/675/11218/26271/2309/5518/6714/51441	9
GO:0090100	positive regulation of transmembrane receptor protein serine/threonine kinase signaling pathway	9/1206	84/17913	0.111293	0.518176	0.471148	6868/657/1460/3611/4221/3516/6794/23213/7040	9
GO:0006650	glycerophospholipid metabolic process	26/1206	300/17913	0.111478	0.518588	0.471522	171586/55750/337/377/10380/1460/1622/84188/3356/3632/9807/114884/10400/80055/9489/5287/5293/8395/23396/59339/9588/81490/5728/84947/376497/55697	26
GO:0048511	rhythmic process	25/1206	287/17913	0.111966	0.520403	0.473172	408/1019/1020/1374/1453/1655/1859/2155/55294/2309/2932/3062/3066/3184/10499/9572/4914/5728/6421/25942/6714/79723/8792/7153/7157	25
GO:0043433	negative regulation of DNA-binding transcription factor activity	16/1206	171/17913	0.113715	0.526247	0.478486	408/11124/9908/2672/3066/9759/4221/406905/11331/7341/8887/7187/10293/10221/4591/170959	16
GO:0008088	axo-dendritic transport	7/1206	61/17913	0.114407	0.526247	0.478486	8943/26985/23162/81565/6421/6683/66008	7
GO:0030032	lamellipodium assembly	7/1206	61/17913	0.114407	0.526247	0.478486	55704/23191/64083/9759/3688/5879/7471	7
GO:1904356	regulation of telomere maintenance via telomere lengthening	7/1206	61/17913	0.114407	0.526247	0.478486	908/2072/225689/55226/23381/6714/8658	7
GO:1904377	positive regulation of protein localization to cell periphery	7/1206	61/17913	0.114407	0.526247	0.478486	10519/1739/84455/2035/3688/22841/10580	7
GO:0002687	positive regulation of leukocyte migration	12/1206	121/17913	0.114413	0.526247	0.478486	102/6868/1230/9547/284340/2155/63940/3735/5879/27347/23075/7040	12
GO:0009895	negative regulation of catabolic process	25/1206	288/17913	0.115192	0.526247	0.478486	54971/596/8678/9704/1994/2272/221937/9759/3156/10949/3184/3834/9860/10128/64802/3084/55872/6093/9554/5270/140775/7157/56658/337867/7471	25
GO:0032869	cellular response to insulin stimulus	18/1206	197/17913	0.115581	0.526247	0.478486	527/10458/1019/132864/23191/1978/2101/80318/3480/3645/81565/55023/5590/5728/10580/6714/8615/340706	18
GO:0006972	hyperosmotic response	4/1206	28/17913	0.115853	0.526247	0.478486	3954/5020/6558/6513	4
GO:0016339	calcium-dependent cell-cell adhesion via plasma membrane cell adhesion molecules	4/1206	28/17913	0.115853	0.526247	0.478486	64072/56131/8641/5098	4
GO:0039694	viral RNA genome replication	4/1206	28/17913	0.115853	0.526247	0.478486	22880/5094/9869/7153	4
GO:0044030	regulation of DNA methylation	4/1206	28/17913	0.115853	0.526247	0.478486	672/29947/4609/6018	4
GO:0045577	regulation of B cell differentiation	4/1206	28/17913	0.115853	0.526247	0.478486	22806/5777/6422/678	4
GO:0070306	lens fiber cell differentiation	4/1206	28/17913	0.115853	0.526247	0.478486	1419/10818/128637/7040	4
GO:1902745	positive regulation of lamellipodium organization	4/1206	28/17913	0.115853	0.526247	0.478486	9759/5879/6714/7471	4
GO:0043523	regulation of neuron apoptotic process	19/1206	210/17913	0.116075	0.526247	0.478486	408/1386/596/1020/1051/80331/55294/2309/2625/2902/9759/3611/3717/84678/4099/64802/4914/6093/7157	19
GO:0065004	protein-DNA complex assembly	19/1206	210/17913	0.116075	0.526247	0.478486	11176/1063/55166/80152/2071/2967/404672/9328/255626/8290/79711/23421/4674/5928/6118/6233/8607/6908/7157	19
GO:0044766	multi-organism transport	8/1206	73/17913	0.116768	0.526247	0.478486	8086/23165/23225/129401/100101267/6233/7175/7251	8
GO:0072384	organelle transport along microtubule	8/1206	73/17913	0.116768	0.526247	0.478486	8943/26985/11127/10128/5590/55288/6683/66008	8
GO:1902579	multi-organism localization	8/1206	73/17913	0.116768	0.526247	0.478486	8086/23165/23225/129401/100101267/6233/7175/7251	8
GO:0006312	mitotic recombination	3/1206	18/17913	0.116777	0.526247	0.478486	675/2072/5889	3
GO:0006346	methylation-dependent chromatin silencing	3/1206	18/17913	0.116777	0.526247	0.478486	22880/9869/57343	3
GO:0032288	myelin assembly	3/1206	18/17913	0.116777	0.526247	0.478486	287/3611/23114	3
GO:0038083	peptidyl-tyrosine autophosphorylation	3/1206	18/17913	0.116777	0.526247	0.478486	1859/3480/4914	3
GO:0043011	myeloid dendritic cell differentiation	3/1206	18/17913	0.116777	0.526247	0.478486	3516/7040/7048	3
GO:0060749	mammary gland alveolus development	3/1206	18/17913	0.116777	0.526247	0.478486	2294/11331/8792	3
GO:0061377	mammary gland lobule development	3/1206	18/17913	0.116777	0.526247	0.478486	2294/11331/8792	3
GO:0070932	histone H3 deacetylation	3/1206	18/17913	0.116777	0.526247	0.478486	3066/9759/6421	3
GO:0071625	vocalization behavior	3/1206	18/17913	0.116777	0.526247	0.478486	79784/9378/22941	3
GO:0071800	podosome assembly	3/1206	18/17913	0.116777	0.526247	0.478486	3055/285590/6714	3
GO:0097094	craniofacial suture morphogenesis	3/1206	18/17913	0.116777	0.526247	0.478486	1954/51715/7040	3
GO:1904872	regulation of telomerase RNA localization to Cajal body	3/1206	18/17913	0.116777	0.526247	0.478486	908/55651/8607	3
GO:0030038	contractile actin filament bundle assembly	10/1206	97/17913	0.117122	0.526247	0.478486	408/9530/5829/5879/6093/6422/285590/10580/6714/79933	10
GO:0043149	stress fiber assembly	10/1206	97/17913	0.117122	0.526247	0.478486	408/9530/5829/5879/6093/6422/285590/10580/6714/79933	10
GO:0031644	regulation of neurological system process	13/1206	134/17913	0.117317	0.526247	0.478486	10458/885/9451/2902/152404/22997/4099/9378/5020/5590/5728/6714/54434	13
GO:0031532	actin cytoskeleton reorganization	9/1206	85/17913	0.117488	0.526247	0.478486	1020/2017/2059/3055/3645/50488/5911/253260/7040	9
GO:0000731	DNA synthesis involved in DNA repair	6/1206	50/17913	0.11774	0.526247	0.478486	10714/6118/6233/9100/7415/7486	6
GO:0032873	negative regulation of stress-activated MAPK cascade	6/1206	50/17913	0.11774	0.526247	0.478486	1739/142679/4221/4609/55872/6422	6
GO:0035176	social behavior	6/1206	50/17913	0.11774	0.526247	0.478486	2902/9378/5020/5108/5728/22941	6
GO:0044380	protein localization to cytoskeleton	6/1206	50/17913	0.11774	0.526247	0.478486	6790/1453/10540/2932/3356/5108	6
GO:0045540	regulation of cholesterol biosynthetic process	6/1206	50/17913	0.11774	0.526247	0.478486	3156/3422/51360/4597/4802/23541	6
GO:0051703	intraspecies interaction between organisms	6/1206	50/17913	0.11774	0.526247	0.478486	2902/9378/5020/5108/5728/22941	6
GO:0070303	negative regulation of stress-activated protein kinase signaling cascade	6/1206	50/17913	0.11774	0.526247	0.478486	1739/142679/4221/4609/55872/6422	6
GO:0099072	regulation of postsynaptic membrane neurotransmitter receptor levels	6/1206	50/17913	0.11774	0.526247	0.478486	102/1739/2059/10082/23096/5590	6
GO:0106118	regulation of sterol biosynthetic process	6/1206	50/17913	0.11774	0.526247	0.478486	3156/3422/51360/4597/4802/23541	6
GO:2000725	regulation of cardiac muscle cell differentiation	6/1206	50/17913	0.11774	0.526247	0.478486	9150/10818/406905/3084/3516/7040	6
GO:0010661	positive regulation of muscle cell apoptotic process	5/1206	39/17913	0.119005	0.530129	0.482016	408/3156/406905/5728/7157	5
GO:0017145	stem cell division	5/1206	39/17913	0.119005	0.530129	0.482016	85440/26354/81606/4674/678	5
GO:0030204	chondroitin sulfate metabolic process	5/1206	39/17913	0.119005	0.530129	0.482016	411/10675/3425/9806/7358	5
GO:1902116	negative regulation of organelle assembly	5/1206	39/17913	0.119005	0.530129	0.482016	8678/672/9554/140775/4591	5
GO:0006405	RNA export from nucleus	12/1206	122/17913	0.119588	0.531402	0.483173	8086/56943/84248/51068/23165/23225/129401/100101267/6209/23381/7175/55339	12
GO:0007006	mitochondrial membrane organization	12/1206	122/17913	0.119588	0.531402	0.483173	10449/55750/1386/596/400916/2932/3954/203245/55288/7157/7161/7755	12
GO:0042552	myelination	12/1206	122/17913	0.119588	0.531402	0.483173	287/6900/1739/9451/8893/3611/4099/23114/3084/5728/6326/7040	12
GO:0090596	sensory organ morphogenesis	22/1206	250/17913	0.119859	0.532167	0.483869	29/596/80184/23418/1419/10818/7976/2625/2736/3066/3150/84678/4041/53904/25836/5146/5396/221935/128637/124590/57728/7471	22
GO:0006839	mitochondrial transport	20/1206	224/17913	0.120115	0.53242	0.484099	10449/55750/10425/1386/9530/596/665/400916/1374/55294/2932/3954/203245/9520/55288/51100/10452/7157/7161/7755	20
GO:0007018	microtubule-based movement	20/1206	224/17913	0.120115	0.53242	0.484099	55860/8943/26985/1767/51626/22858/23303/11004/11127/10128/23162/81565/5108/5590/5991/55288/6421/6683/66008/57728	20
GO:0006096	glycolytic process	11/1206	110/17913	0.121547	0.538322	0.489466	8086/221937/9759/3356/23165/23225/129401/5213/100101267/7157/7175	11
GO:0001756	somitogenesis	7/1206	62/17913	0.121933	0.53914	0.490209	657/10683/2294/57534/3516/6422/7157	7
GO:1901016	regulation of potassium ion transmembrane transporter activity	7/1206	62/17913	0.121933	0.53914	0.490209	287/1739/30819/406905/5728/27347/7341	7
GO:0009185	ribonucleoside diphosphate metabolic process	13/1206	135/17913	0.122299	0.539756	0.490769	8086/1739/221937/9759/3356/11164/23165/23225/129401/5213/100101267/7157/7175	13
GO:0010977	negative regulation of neuron projection development	13/1206	135/17913	0.122299	0.539756	0.490769	1020/10519/2672/3066/9860/4099/4193/5728/57142/146760/22902/9037/66008	13
GO:0071478	cellular response to radiation	16/1206	173/17913	0.122374	0.539756	0.490769	801/2072/2625/404672/4193/4609/25836/55872/5796/6154/6422/6794/10010/7040/7157/7486	16
GO:0005996	monosaccharide metabolic process	24/1206	277/17913	0.122478	0.539769	0.490781	1374/51084/221937/8790/2524/2530/2720/2932/4041/10296/4190/4351/4485/10499/9572/11164/5213/27230/83667/6513/10580/6714/7157/9942	24
GO:0070374	positive regulation of ERK1 and ERK2 cascade	17/1206	186/17913	0.123192	0.542471	0.493238	408/1230/10519/1399/55294/1880/3156/3356/3735/65009/4914/11331/5590/5728/6714/7040/8792	17
GO:0008654	phospholipid biosynthetic process	22/1206	251/17913	0.123491	0.542896	0.493624	171586/55750/377/1460/84188/3356/3422/4597/10400/80055/9489/5287/5293/8395/23396/59339/81490/5728/84947/376497/56848/55697	22
GO:0090257	regulation of muscle system process	22/1206	251/17913	0.123491	0.542896	0.493624	151/287/8678/801/818/9150/2017/1739/80005/2309/9759/406905/4636/5020/5566/6093/6752/7341/6915/51086/5756/7402	22
GO:0032886	regulation of microtubule-based process	18/1206	199/17913	0.123698	0.543357	0.494044	6790/672/57132/10519/1213/1859/2932/3834/23499/225689/5879/55288/221150/6683/6904/7175/4591/9525	18
GO:0034446	substrate adhesion-dependent cell spreading	9/1206	86/17913	0.123868	0.543658	0.494317	10519/1399/10675/80005/3611/4739/55742/5879/6714	9
GO:0006986	response to unfolded protein	15/1206	161/17913	0.12581	0.551651	0.501585	55738/1388/10987/90993/10106/9451/2081/2137/7184/51360/23645/84919/27230/7415/10897	15
GO:0006213	pyrimidine nucleoside metabolic process	6/1206	51/17913	0.126306	0.551651	0.501585	51727/2079/4830/4831/4832/29922	6
GO:0051496	positive regulation of stress fiber assembly	6/1206	51/17913	0.126306	0.551651	0.501585	9530/5829/5879/6422/285590/79933	6
GO:0070098	chemokine-mediated signaling pathway	6/1206	51/17913	0.126306	0.551651	0.501585	1230/1232/10519/3577/64783/27347	6
GO:0072132	mesenchyme morphogenesis	6/1206	51/17913	0.126306	0.551651	0.501585	657/2294/4193/4609/3516/7048	6
GO:1900024	regulation of substrate adhesion-dependent cell spreading	6/1206	51/17913	0.126306	0.551651	0.501585	10519/1399/10675/80005/4739/5879	6
GO:0002478	antigen processing and presentation of exogenous peptide antigen	16/1206	174/17913	0.126845	0.55205	0.501948	55860/829/50856/1213/10540/11004/11127/5689/5692/5694/5696/5700/5705/5706/5713/9554	16
GO:0006757	ATP generation from ADP	11/1206	111/17913	0.127218	0.55205	0.501948	8086/221937/9759/3356/23165/23225/129401/5213/100101267/7157/7175	11
GO:0021782	glial cell development	11/1206	111/17913	0.127218	0.55205	0.501948	1020/6900/10675/1967/8893/3611/4099/9572/3084/5728/7040	11
GO:0017157	regulation of exocytosis	17/1206	187/17913	0.127514	0.55205	0.501948	29/1020/10814/10675/23086/2294/2932/3356/203190/9581/56848/8027/6813/134957/55503/7251/9525	17
GO:0000083	regulation of transcription involved in G1/S transition of mitotic cell cycle	4/1206	29/17913	0.127634	0.55205	0.501948	23476/26271/2672/6241	4
GO:0010390	histone monoubiquitination	4/1206	29/17913	0.127634	0.55205	0.501948	79577/84678/84333/4591	4
GO:0010800	positive regulation of peptidyl-threonine phosphorylation	4/1206	29/17913	0.127634	0.55205	0.501948	8312/801/57521/7040	4
GO:0031297	replication fork processing	4/1206	29/17913	0.127634	0.55205	0.501948	675/54465/25939/7486	4
GO:0070723	response to cholesterol	4/1206	29/17913	0.127634	0.55205	0.501948	2155/54762/7040/7048	4
GO:0090162	establishment of epithelial cell polarity	4/1206	29/17913	0.127634	0.55205	0.501948	9265/2294/64083/399687	4
GO:2000036	regulation of stem cell population maintenance	4/1206	29/17913	0.127634	0.55205	0.501948	1994/84678/81606/60485	4
GO:2000727	positive regulation of cardiac muscle cell differentiation	4/1206	29/17913	0.127634	0.55205	0.501948	406905/3084/3516/7040	4
GO:0007254	JNK cascade	18/1206	200/17913	0.12788	0.552666	0.502508	8312/10987/1399/142679/2081/3480/6885/11183/23162/4221/50488/5911/6233/6422/10044/8792/10221/7334	18
GO:0046394	carboxylic acid biosynthetic process	35/1206	426/17913	0.128688	0.555383	0.504978	8086/11332/240/337/54529/587/672/1213/10675/64834/3995/221937/2618/92086/2744/3038/9759/3356/100126311/4522/9572/23165/23225/129401/5007/114883/5213/100101267/5723/6472/11001/7040/7157/7175/7358	35
GO:0019985	translesion synthesis	5/1206	40/17913	0.128923	0.555383	0.504978	10714/6118/6233/9100/7415	5
GO:0033574	response to testosterone	5/1206	40/17913	0.128923	0.555383	0.504978	1019/1460/4830/5723/6915	5
GO:2000273	positive regulation of signaling receptor activity	5/1206	40/17913	0.128923	0.555383	0.504978	6868/151/1020/55294/3688	5
GO:0071103	DNA conformation change	24/1206	279/17913	0.129524	0.556911	0.506367	146059/55166/80152/1677/2071/2967/404672/255626/8290/79711/23421/4176/254394/4674/23310/148479/5928/6233/8607/7153/7156/7157/7175/7486	24
GO:0036498	IRE1-mediated unfolded protein response	7/1206	63/17913	0.129706	0.556911	0.506367	55738/10987/10106/2081/2137/27230/10897	7
GO:0046637	regulation of alpha-beta T cell differentiation	7/1206	63/17913	0.129706	0.556911	0.506367	8943/2625/5590/149041/864/9655/7048	7
GO:0090181	regulation of cholesterol metabolic process	7/1206	63/17913	0.129706	0.556911	0.506367	64801/3156/3422/51360/4597/4802/23541	7
GO:0035023	regulation of Rho protein signal transduction	12/1206	124/17913	0.13033	0.556911	0.506367	29/11214/9138/23365/408/3688/84033/440107/5879/5924/79933/7409	12
GO:0072676	lymphocyte migration	9/1206	87/17913	0.130429	0.556911	0.506367	102/6868/1399/9547/2625/1880/5293/6558/27347	9
GO:0051100	negative regulation of binding	15/1206	162/17913	0.130541	0.556911	0.506367	6790/2072/55294/2932/23560/3066/3717/5792/6093/25942/7341/6612/56155/8658/57343	15
GO:0031100	animal organ regeneration	8/1206	75/17913	0.130791	0.556911	0.506367	6790/1019/1051/1460/2155/7040/7048/7471	8
GO:0072078	nephron tubule morphogenesis	8/1206	75/17913	0.130791	0.556911	0.506367	596/1739/342184/2625/3611/4609/7040/7471	8
GO:0007249	I-kappaB kinase/NF-kappaB signaling	22/1206	253/17913	0.130953	0.556911	0.506367	11214/80216/64343/23476/6885/23005/54602/9572/57161/5966/6093/6233/6574/56848/10010/54386/7088/222068/7334/9100/54503/23390	22
GO:0035966	response to topologically incorrect protein	16/1206	175/17913	0.13141	0.556911	0.506367	55738/1388/10987/90993/10106/9451/2081/2137/2161/7184/51360/23645/84919/27230/7415/10897	16
GO:0045089	positive regulation of innate immune response	31/1206	373/17913	0.131503	0.556911	0.506367	80216/50856/10695/2672/3055/7184/6885/574447/4588/9572/10621/5566/5689/5692/5694/5696/5700/5705/5706/5713/22841/6233/57142/6421/25942/27293/6714/10010/7187/7334/7409	31
GO:0016053	organic acid biosynthetic process	35/1206	427/17913	0.131581	0.556911	0.506367	8086/11332/240/337/54529/587/672/1213/10675/64834/3995/221937/2618/92086/2744/3038/9759/3356/100126311/4522/9572/23165/23225/129401/5007/114883/5213/100101267/5723/6472/11001/7040/7157/7175/7358	35
GO:0016197	endosomal transport	17/1206	188/17913	0.131923	0.556911	0.506367	51272/1213/10938/30844/9648/1130/65009/8301/6233/27131/8027/5987/7251/7415/112936/51699/9525	17
GO:0002726	positive regulation of T cell cytokine production	3/1206	19/17913	0.132083	0.556911	0.506367	2625/6885/5590	3
GO:0010523	negative regulation of calcium ion transport into cytosol	3/1206	19/17913	0.132083	0.556911	0.506367	596/801/7040	3
GO:0010663	positive regulation of striated muscle cell apoptotic process	3/1206	19/17913	0.132083	0.556911	0.506367	3156/5728/7157	3
GO:0010666	positive regulation of cardiac muscle cell apoptotic process	3/1206	19/17913	0.132083	0.556911	0.506367	3156/5728/7157	3
GO:0032042	mitochondrial DNA metabolic process	3/1206	19/17913	0.132083	0.556911	0.506367	83667/7156/7157	3
GO:0046599	regulation of centriole replication	3/1206	19/17913	0.132083	0.556911	0.506367	672/4591/9525	3
GO:0046653	tetrahydrofolate metabolic process	3/1206	19/17913	0.132083	0.556911	0.506367	2618/4522/6472	3
GO:0051647	nucleus localization	3/1206	19/17913	0.132083	0.556911	0.506367	85440/3834/5108	3
GO:0060149	negative regulation of posttranscriptional gene silencing	3/1206	19/17913	0.132083	0.556911	0.506367	1994/7040/7157	3
GO:0060967	negative regulation of gene silencing by RNA	3/1206	19/17913	0.132083	0.556911	0.506367	1994/7040/7157	3
GO:0070987	error-free translesion synthesis	3/1206	19/17913	0.132083	0.556911	0.506367	6118/6233/7415	3
GO:1900409	positive regulation of cellular response to oxidative stress	3/1206	19/17913	0.132083	0.556911	0.506367	55294/2309/6421	3
GO:1903798	regulation of production of miRNAs involved in gene silencing by miRNA	3/1206	19/17913	0.132083	0.556911	0.506367	1655/7040/7157	3
GO:0016050	vesicle organization	24/1206	280/17913	0.133137	0.560592	0.509714	23243/8943/596/57132/1182/1453/26271/64083/1130/225689/399687/10016/8301/79156/83871/9554/11196/5270/8027/128637/55654/7251/8615/9525	24
GO:0043062	extracellular structure organization	32/1206	387/17913	0.133165	0.560592	0.509714	102/54507/375790/337/1305/1282/1284/90993/10049/2294/3038/7087/3655/3688/3691/8785/4353/4547/5566/60626/84947/9644/285590/9806/8027/23213/56155/7040/7077/7146/7148/7251	32
GO:0050769	positive regulation of neurogenesis	37/1206	455/17913	0.134096	0.563408	0.512275	151/411/466/10458/596/1399/1453/1523/124936/23191/7976/2736/3066/3611/3655/23499/4099/1954/100126311/4674/81565/65009/25836/4830/4831/4914/5728/22902/9037/5270/23013/6794/7040/7077/54664/7161/63925	37
GO:0006754	ATP biosynthetic process	14/1206	150/17913	0.134255	0.563408	0.512275	8086/221937/9759/3356/23165/23225/129401/5213/100101267/56848/7040/7157/7175/7415	14
GO:0022406	membrane docking	14/1206	150/17913	0.134255	0.563408	0.512275	22995/80184/10814/1453/10540/10640/65009/5108/5116/5518/5566/6093/6813/203068	14
GO:0030902	hindbrain development	14/1206	150/17913	0.134255	0.563408	0.512275	596/1020/80184/1399/2618/2736/2902/3184/3688/84678/5270/6752/7157/7471	14
GO:0003179	heart valve morphogenesis	6/1206	52/17913	0.135166	0.566219	0.514831	657/2625/4193/6093/7040/7048	6
GO:0002695	negative regulation of leukocyte activation	15/1206	163/17913	0.135372	0.566219	0.514831	29/10385/1051/1739/2294/11146/3559/8379/9572/5777/149041/864/6422/9655/7040	15
GO:0032543	mitochondrial translation	12/1206	125/17913	0.135895	0.566219	0.514831	7818/22868/10128/740/54534/10884/10240/64965/92399/219402/285367/6472	12
GO:0048736	appendage development	16/1206	176/17913	0.136067	0.566219	0.514831	3899/257/657/342184/2736/3066/3655/3691/4154/51003/1954/25836/7026/5396/64093/57728	16
GO:0060173	limb development	16/1206	176/17913	0.136067	0.566219	0.514831	3899/257/657/342184/2736/3066/3655/3691/4154/51003/1954/25836/7026/5396/64093/57728	16
GO:0042113	B cell activation	19/1206	215/17913	0.136324	0.566219	0.514831	6868/596/1880/9759/22806/3688/9452/4914/5293/5777/5897/3516/149041/6422/23075/7040/7157/200081/678	19
GO:0060348	bone development	17/1206	189/17913	0.136419	0.566219	0.514831	11214/1305/55294/4041/51360/4209/1954/5479/5777/51715/51119/285590/23213/7040/7048/7157/7471	17
GO:1904705	regulation of vascular smooth muscle cell proliferation	9/1206	88/17913	0.13717	0.566219	0.514831	657/2081/3717/4193/4209/406905/494336/574506/5728	9
GO:1990874	vascular smooth muscle cell proliferation	9/1206	88/17913	0.13717	0.566219	0.514831	657/2081/3717/4193/4209/406905/494336/574506/5728	9
GO:0010508	positive regulation of autophagy	11/1206	113/17913	0.138988	0.566219	0.514831	8678/665/2309/2932/6885/79156/6093/83667/51100/140775/6794	11
GO:0060964	regulation of gene silencing by miRNA	11/1206	113/17913	0.138988	0.566219	0.514831	8086/1655/1994/23165/23225/129401/5433/100101267/7040/7157/7175	11
GO:0008631	intrinsic apoptotic signaling pathway in response to oxidative stress	5/1206	41/17913	0.139202	0.566219	0.514831	596/55294/3717/6421/8428	5
GO:0090224	regulation of spindle organization	5/1206	41/17913	0.139202	0.566219	0.514831	57132/1213/225689/7175/9525	5
GO:0035690	cellular response to drug	30/1206	362/17913	0.139377	0.566219	0.514831	375790/10458/8678/672/1017/1019/1399/84301/9343/1978/2309/3066/3184/7184/4193/4609/4830/4914/5138/4659/5728/5911/6422/25942/56848/6714/54434/7040/7157/90933	30
GO:2001236	regulation of extrinsic apoptotic signaling pathway	14/1206	151/17913	0.13938	0.566219	0.514831	596/672/2017/11124/3655/8567/5196/55023/5518/5728/85508/6422/6714/55437	14
GO:0036258	multivesicular body assembly	4/1206	30/17913	0.139892	0.566219	0.514831	57132/8027/7251/9525	4
GO:0060603	mammary gland duct morphogenesis	4/1206	30/17913	0.139892	0.566219	0.514831	2736/11331/6714/7040	4
GO:0065005	protein-lipid complex assembly	4/1206	30/17913	0.139892	0.566219	0.514831	337/4547/56112/5566	4
GO:0099623	regulation of cardiac muscle cell membrane repolarization	4/1206	30/17913	0.139892	0.566219	0.514831	287/1739/406905/6640	4
GO:1905476	negative regulation of protein localization to membrane	4/1206	30/17913	0.139892	0.566219	0.514831	1213/10434/8301/7040	4
GO:0006937	regulation of muscle contraction	15/1206	164/17913	0.140302	0.566219	0.514831	151/287/801/2017/1739/80005/9759/406905/4636/5020/5566/6752/7341/6915/51086	15
GO:0016358	dendrite development	19/1206	216/17913	0.140604	0.566219	0.514831	102/10458/1020/1399/1523/23191/2902/2932/3066/3611/3688/50488/8301/5728/5911/221935/6794/54664/66008	19
GO:0051321	meiotic cell cycle	18/1206	203/17913	0.140915	0.566219	0.514831	136991/6790/675/1017/1164/124817/29947/161829/26271/225689/84930/5139/5518/5889/56155/7153/7156/51441	18
GO:0007272	ensheathment of neurons	12/1206	126/17913	0.141587	0.566219	0.514831	287/6900/1739/9451/8893/3611/4099/23114/3084/5728/6326/7040	12
GO:0008366	axon ensheathment	12/1206	126/17913	0.141587	0.566219	0.514831	287/6900/1739/9451/8893/3611/4099/23114/3084/5728/6326/7040	12
GO:0045814	negative regulation of gene expression, epigenetic	10/1206	101/17913	0.141778	0.566219	0.514831	11176/3066/22880/5252/5928/23378/9869/25942/5987/57343	10
GO:0000338	protein deneddylation	2/1206	10/17913	0.142337	0.566219	0.514831	9318/10987	2
GO:0002664	regulation of T cell tolerance induction	2/1206	10/17913	0.142337	0.566219	0.514831	3559/7048	2
GO:0002887	negative regulation of myeloid leukocyte mediated immunity	2/1206	10/17913	0.142337	0.566219	0.514831	29/2294	2
GO:0006307	DNA dealkylation involved in DNA repair	2/1206	10/17913	0.142337	0.566219	0.514831	221120/4350	2
GO:0006563	L-serine metabolic process	2/1206	10/17913	0.142337	0.566219	0.514831	5723/6472	2
GO:0007220	Notch receptor processing	2/1206	10/17913	0.142337	0.566219	0.514831	102/6868	2
GO:0009263	deoxyribonucleotide biosynthetic process	2/1206	10/17913	0.142337	0.566219	0.514831	1854/6241	2
GO:0010998	regulation of translational initiation by eIF2 alpha phosphorylation	2/1206	10/17913	0.142337	0.566219	0.514831	9451/84919	2
GO:0014877	response to muscle inactivity involved in regulation of muscle adaptation	2/1206	10/17913	0.142337	0.566219	0.514831	9759/7402	2
GO:0014894	response to denervation involved in regulation of muscle adaptation	2/1206	10/17913	0.142337	0.566219	0.514831	9759/7402	2
GO:0021548	pons development	2/1206	10/17913	0.142337	0.566219	0.514831	596/2902	2
GO:0030432	peristalsis	2/1206	10/17913	0.142337	0.566219	0.514831	1739/6752	2
GO:0032308	positive regulation of prostaglandin secretion	2/1206	10/17913	0.142337	0.566219	0.514831	5020/8792	2
GO:0034378	chylomicron assembly	2/1206	10/17913	0.142337	0.566219	0.514831	337/4547	2
GO:0034770	histone H4-K20 methylation	2/1206	10/17913	0.142337	0.566219	0.514831	672/64324	2
GO:0035878	nail development	2/1206	10/17913	0.142337	0.566219	0.514831	3655/3691	2
GO:0042023	DNA endoreduplication	2/1206	10/17913	0.142337	0.566219	0.514831	26271/55294	2
GO:0042415	norepinephrine metabolic process	2/1206	10/17913	0.142337	0.566219	0.514831	2034/2625	2
GO:0044539	long-chain fatty acid import	2/1206	10/17913	0.142337	0.566219	0.514831	376497/11001	2
GO:0045741	positive regulation of epidermal growth factor-activated receptor activity	2/1206	10/17913	0.142337	0.566219	0.514831	6868/55294	2
GO:0046501	protoporphyrinogen IX metabolic process	2/1206	10/17913	0.142337	0.566219	0.514831	212/3658	2
GO:0060033	anatomical structure regression	2/1206	10/17913	0.142337	0.566219	0.514831	657/2736	2
GO:0060513	prostatic bud formation	2/1206	10/17913	0.142337	0.566219	0.514831	2736/23213	2
GO:0060525	prostate glandular acinus development	2/1206	10/17913	0.142337	0.566219	0.514831	10818/6422	2
GO:0061179	negative regulation of insulin secretion involved in cellular response to glucose stimulus	2/1206	10/17913	0.142337	0.566219	0.514831	56943/3156	2
GO:0061299	retina vasculature morphogenesis in camera-type eye	2/1206	10/17913	0.142337	0.566219	0.514831	1282/4041	2
GO:0070472	regulation of uterine smooth muscle contraction	2/1206	10/17913	0.142337	0.566219	0.514831	151/5020	2
GO:0070601	centromeric sister chromatid cohesion	2/1206	10/17913	0.142337	0.566219	0.514831	91272/5518	2
GO:0071501	cellular response to sterol depletion	2/1206	10/17913	0.142337	0.566219	0.514831	83939/55294	2
GO:0075522	IRES-dependent viral translational initiation	2/1206	10/17913	0.142337	0.566219	0.514831	8664/5094	2
GO:0097090	presynaptic membrane organization	2/1206	10/17913	0.142337	0.566219	0.514831	6900/5728	2
GO:1901725	regulation of histone deacetylase activity	2/1206	10/17913	0.142337	0.566219	0.514831	221477/56848	2
GO:1903405	protein localization to nuclear body	2/1206	10/17913	0.142337	0.566219	0.514831	908/55135	2
GO:1903799	negative regulation of production of miRNAs involved in gene silencing by miRNA	2/1206	10/17913	0.142337	0.566219	0.514831	7040/7157	2
GO:1903897	regulation of PERK-mediated unfolded protein response	2/1206	10/17913	0.142337	0.566219	0.514831	23645/84919	2
GO:1904851	positive regulation of establishment of protein localization to telomere	2/1206	10/17913	0.142337	0.566219	0.514831	908/55135	2
GO:1904867	protein localization to Cajal body	2/1206	10/17913	0.142337	0.566219	0.514831	908/55135	2
GO:1904896	ESCRT complex disassembly	2/1206	10/17913	0.142337	0.566219	0.514831	57132/9525	2
GO:1904903	ESCRT III complex disassembly	2/1206	10/17913	0.142337	0.566219	0.514831	57132/9525	2
GO:1905031	regulation of membrane repolarization during cardiac muscle cell action potential	2/1206	10/17913	0.142337	0.566219	0.514831	1739/406905	2
GO:2000035	regulation of stem cell division	2/1206	10/17913	0.142337	0.566219	0.514831	81606/4674	2
GO:2000425	regulation of apoptotic cell clearance	2/1206	10/17913	0.142337	0.566219	0.514831	720/721	2
GO:2000665	regulation of interleukin-13 secretion	2/1206	10/17913	0.142337	0.566219	0.514831	2625/5590	2
GO:2001135	regulation of endocytic recycling	2/1206	10/17913	0.142337	0.566219	0.514831	10938/65009	2
GO:0032259	methylation	28/1206	336/17913	0.142427	0.566219	0.514831	136991/11176/672/23476/29947/25940/283742/80204/117246/2625/2672/4221/64863/131965/4609/64324/10400/5252/64783/6018/23378/9869/83852/79723/51605/9589/57343/63925	28
GO:0090130	tissue migration	30/1206	363/17913	0.142692	0.566853	0.515407	6868/8754/51378/411/10519/1460/80005/2013/55294/9982/2294/2625/3688/23499/5606/574447/406989/494336/574506/7026/10016/5586/5728/5829/57142/9037/6714/6915/7040/7048	30
GO:0034599	cellular response to oxidative stress	25/1206	296/17913	0.143064	0.567913	0.516371	337/596/8678/1017/132864/2034/55294/2309/2530/3066/3184/3717/4193/4353/4831/9588/5796/5829/83667/6421/25942/6714/8428/7157/7471	25
GO:0007178	transmembrane receptor protein serine/threonine kinase signaling pathway	27/1206	323/17913	0.143918	0.569897	0.518175	6868/8754/657/1460/1655/2530/3611/4053/6885/1954/4221/23089/5590/5796/5829/3516/6233/6422/4093/64750/6714/6794/23213/7040/7048/7157/7471	27
GO:0009119	ribonucleoside metabolic process	9/1206	89/17913	0.144087	0.569897	0.518175	51727/1739/4830/4831/4832/29922/10400/56952/51715	9
GO:0044728	DNA methylation or demethylation	9/1206	89/17913	0.144087	0.569897	0.518175	221120/136991/11176/672/29947/2625/64863/4609/6018	9
GO:0006336	DNA replication-independent nucleosome assembly	6/1206	53/17913	0.144309	0.569897	0.518175	55166/80152/79711/23421/5928/8607	6
GO:0016233	telomere capping	6/1206	53/17913	0.144309	0.569897	0.518175	2072/8290/3184/225689/54386/8658	6
GO:0032210	regulation of telomere maintenance via telomerase	6/1206	53/17913	0.144309	0.569897	0.518175	908/225689/55226/23381/6714/8658	6
GO:0034724	DNA replication-independent nucleosome organization	6/1206	53/17913	0.144309	0.569897	0.518175	55166/80152/79711/23421/5928/8607	6
GO:0006661	phosphatidylinositol biosynthetic process	11/1206	114/17913	0.145083	0.571063	0.519235	377/3356/80055/5287/5293/8395/23396/59339/5728/376497/55697	11
GO:0042752	regulation of circadian rhythm	11/1206	114/17913	0.145083	0.571063	0.519235	1453/55294/2932/3062/3184/9572/6421/25942/79723/7153/7157	11
GO:0042866	pyruvate biosynthetic process	11/1206	114/17913	0.145083	0.571063	0.519235	8086/221937/9759/3356/23165/23225/129401/5213/100101267/7157/7175	11
GO:0060538	skeletal muscle organ development	15/1206	165/17913	0.14533	0.571063	0.519235	596/1020/9318/1655/9328/9759/3156/688/4209/406905/79784/140465/9172/7026/7040	15
GO:0008306	associative learning	8/1206	77/17913	0.145635	0.571063	0.519235	2515/885/1020/2902/3156/3688/65009/60626	8
GO:0034644	cellular response to UV	8/1206	77/17913	0.145635	0.571063	0.519235	2072/4193/4609/55872/5796/6154/6794/7157	8
GO:0045685	regulation of glial cell differentiation	8/1206	77/17913	0.145635	0.571063	0.519235	6900/23500/3066/4099/9572/5270/7040/7161	8
GO:0072088	nephron epithelium morphogenesis	8/1206	77/17913	0.145635	0.571063	0.519235	596/1739/342184/2625/3611/4609/7040/7471	8
GO:0007369	gastrulation	16/1206	178/17913	0.145659	0.571063	0.519235	657/79577/1284/2294/10818/3688/3691/1954/406905/5566/60626/6422/25949/7048/7157/7358	16
GO:1901654	response to ketone	17/1206	191/17913	0.14567	0.571063	0.519235	1019/1460/1978/2155/2309/2720/3184/10499/4830/5020/5723/6422/25942/56848/6714/6915/7040	17
GO:0051091	positive regulation of DNA-binding transcription factor activity	22/1206	257/17913	0.14666	0.572399	0.520449	1386/10519/10987/9759/3717/6885/51360/4914/11331/5590/5728/6233/219790/60485/54386/7040/8792/7726/5987/4591/7334/7471	22
GO:0031333	negative regulation of protein complex assembly	12/1206	127/17913	0.147405	0.572399	0.520449	1859/1978/2059/2932/8290/8543/5590/23521/6714/6904/5756/7417	12
GO:0060078	regulation of postsynaptic membrane potential	12/1206	127/17913	0.147405	0.572399	0.520449	10458/1020/2550/2892/2902/2932/152404/22997/9378/5590/5728/54434	12
GO:0031330	negative regulation of cellular catabolic process	21/1206	244/17913	0.147692	0.572399	0.520449	596/8678/9704/1994/2272/221937/9759/10949/3184/3834/9860/10128/64802/55872/6093/9554/140775/7157/56658/337867/7471	21
GO:0006622	protein targeting to lysosome	3/1206	20/17913	0.14804	0.572399	0.520449	26985/9179/9648	3
GO:0007020	microtubule nucleation	3/1206	20/17913	0.14804	0.572399	0.520449	1453/27229/85378	3
GO:0009081	branched-chain amino acid metabolic process	3/1206	20/17913	0.14804	0.572399	0.520449	27034/587/26275	3
GO:0009083	branched-chain amino acid catabolic process	3/1206	20/17913	0.14804	0.572399	0.520449	27034/587/26275	3
GO:0010592	positive regulation of lamellipodium assembly	3/1206	20/17913	0.14804	0.572399	0.520449	9759/5879/7471	3
GO:0033194	response to hydroperoxide	3/1206	20/17913	0.14804	0.572399	0.520449	337/3717/2054	3
GO:0033630	positive regulation of cell adhesion mediated by integrin	3/1206	20/17913	0.14804	0.572399	0.520449	8754/10519/5777	3
GO:0043371	negative regulation of CD4-positive, alpha-beta T cell differentiation	3/1206	20/17913	0.14804	0.572399	0.520449	149041/864/9655	3
GO:0046823	negative regulation of nucleocytoplasmic transport	3/1206	20/17913	0.14804	0.572399	0.520449	1020/51715/7175	3
GO:0048846	axon extension involved in axon guidance	3/1206	20/17913	0.14804	0.572399	0.520449	214/1954/9037	3
GO:0051383	kinetochore organization	3/1206	20/17913	0.14804	0.572399	0.520449	1063/80152/10403	3
GO:0060487	lung epithelial cell differentiation	3/1206	20/17913	0.14804	0.572399	0.520449	7965/3516/60485	3
GO:0070734	histone H3-K27 methylation	3/1206	20/17913	0.14804	0.572399	0.520449	2625/5252/57343	3
GO:1901673	regulation of mitotic spindle assembly	3/1206	20/17913	0.14804	0.572399	0.520449	57132/7175/9525	3
GO:1902284	neuron projection extension involved in neuron projection guidance	3/1206	20/17913	0.14804	0.572399	0.520449	214/1954/9037	3
GO:0009069	serine family amino acid metabolic process	5/1206	42/17913	0.149828	0.577231	0.524843	2618/23464/4522/5723/6472	5
GO:0034080	CENP-A containing nucleosome assembly	5/1206	42/17913	0.149828	0.577231	0.524843	55166/80152/23421/5928/8607	5
GO:0050654	chondroitin sulfate proteoglycan metabolic process	5/1206	42/17913	0.149828	0.577231	0.524843	411/10675/3425/9806/7358	5
GO:0061641	CENP-A containing chromatin organization	5/1206	42/17913	0.149828	0.577231	0.524843	55166/80152/23421/5928/8607	5
GO:0099622	cardiac muscle cell membrane repolarization	5/1206	42/17913	0.149828	0.577231	0.524843	287/1739/30819/406905/6640	5
GO:0006733	oxidoreduction coenzyme metabolic process	17/1206	192/17913	0.150423	0.578092	0.525626	8086/221937/9759/3156/3356/8514/4190/55191/64802/23165/23225/129401/5213/100101267/7157/7175/7415	17
GO:0030307	positive regulation of cell growth	15/1206	166/17913	0.150456	0.578092	0.525626	102/6868/596/10519/23191/2137/3611/84678/23499/1954/81565/57521/22902/9037/6422	15
GO:0120032	regulation of plasma membrane bounded cell projection assembly	15/1206	166/17913	0.150456	0.578092	0.525626	375790/64422/55704/10435/9696/23191/51626/25940/9759/688/225689/81565/5064/5879/7471	15
GO:0019362	pyridine nucleotide metabolic process	16/1206	179/17913	0.150591	0.578092	0.525626	8086/221937/9759/3356/8514/4190/55191/64802/23165/23225/129401/5213/100101267/7157/7175/7415	16
GO:0046496	nicotinamide nucleotide metabolic process	16/1206	179/17913	0.150591	0.578092	0.525626	8086/221937/9759/3356/8514/4190/55191/64802/23165/23225/129401/5213/100101267/7157/7175/7415	16
GO:0050764	regulation of phagocytosis	9/1206	90/17913	0.151176	0.57915	0.526588	29/64422/720/721/3055/10960/399687/5728/7040	9
GO:1901888	regulation of cell junction assembly	9/1206	90/17913	0.151176	0.57915	0.526588	342184/23499/5566/5728/5879/6093/6422/9748/6714	9
GO:0042471	ear morphogenesis	11/1206	115/17913	0.151315	0.57915	0.526588	29/80184/7976/2625/2736/53904/25836/5396/124590/57728/7471	11
GO:0050804	modulation of chemical synaptic transmission	32/1206	393/17913	0.152466	0.57915	0.526588	29/10458/1020/6900/10814/10675/23191/2902/2932/3356/152404/22997/23096/3688/3717/3749/57689/9378/4914/5020/9581/5566/5575/5590/5728/55288/5270/22941/7779/57282/6714/54434	32
GO:0010880	regulation of release of sequestered calcium ion into cytosol by sarcoplasmic reticulum	4/1206	31/17913	0.152596	0.57915	0.526588	287/801/406905/5566	4
GO:0018279	protein N-linked glycosylation via asparagine	4/1206	31/17913	0.152596	0.57915	0.526588	1650/2530/256281/7415	4
GO:0031122	cytoplasmic microtubule organization	4/1206	31/17913	0.152596	0.57915	0.526588	10519/1739/5108/9748	4
GO:0036257	multivesicular body organization	4/1206	31/17913	0.152596	0.57915	0.526588	57132/8027/7251/9525	4
GO:0045987	positive regulation of smooth muscle contraction	4/1206	31/17913	0.152596	0.57915	0.526588	151/2017/5020/6915	4
GO:0099625	ventricular cardiac muscle cell membrane repolarization	4/1206	31/17913	0.152596	0.57915	0.526588	287/1739/406905/6640	4
GO:1901380	negative regulation of potassium ion transmembrane transport	4/1206	31/17913	0.152596	0.57915	0.526588	406905/5728/27347/7341	4
GO:1901976	regulation of cell cycle checkpoint	4/1206	31/17913	0.152596	0.57915	0.526588	54465/10403/6118/7175	4
GO:1902186	regulation of viral release from host cell	4/1206	31/17913	0.152596	0.57915	0.526588	7726/5987/7251/9525	4
GO:1902253	regulation of intrinsic apoptotic signaling pathway by p53 class mediator	4/1206	31/17913	0.152596	0.57915	0.526588	596/4193/6154/7157	4
GO:1902692	regulation of neuroblast proliferation	4/1206	31/17913	0.152596	0.57915	0.526588	7976/7040/7157/63925	4
GO:1903393	positive regulation of adherens junction organization	4/1206	31/17913	0.152596	0.57915	0.526588	342184/5879/6093/6422	4
GO:0001570	vasculogenesis	8/1206	78/17913	0.153354	0.580972	0.528244	2013/55294/2294/11146/406905/7040/7048/57178	8
GO:0030512	negative regulation of transforming growth factor beta receptor signaling pathway	8/1206	78/17913	0.153354	0.580972	0.528244	6868/23089/6233/64750/7040/7048/7157/7471	8
GO:0000380	alternative mRNA splicing, via spliceosome	6/1206	54/17913	0.153726	0.580972	0.528244	1655/1859/64783/79005/6421/9589	6
GO:0001541	ovarian follicle development	6/1206	54/17913	0.153726	0.580972	0.528244	408/596/1051/8893/2309/6714	6
GO:0034508	centromere complex assembly	6/1206	54/17913	0.153726	0.580972	0.528244	1063/55166/80152/23421/5928/8607	6
GO:0046605	regulation of centrosome cycle	6/1206	54/17913	0.153726	0.580972	0.528244	6790/672/57132/3834/4591/9525	6
GO:0003012	muscle system process	36/1206	448/17913	0.154012	0.581643	0.528855	151/11214/287/8678/801/818/23125/9150/2017/1739/80005/2309/3066/9759/3356/30819/3768/5606/406905/79784/4636/140465/4703/5020/5566/5829/6093/6640/10580/6752/23213/7341/6915/51086/5756/7402	36
GO:0046785	microtubule polymerization	7/1206	66/17913	0.154447	0.582463	0.5296	1453/1859/26271/5879/6904/27229/85378	7
GO:0051926	negative regulation of calcium ion transport	7/1206	66/17913	0.154447	0.582463	0.5296	596/801/406905/494336/7779/7040/5987	7
GO:0140056	organelle localization by membrane tethering	13/1206	141/17913	0.154651	0.582823	0.529928	22995/80184/10814/1453/10540/10640/65009/5108/5116/5518/5566/6813/203068	13
GO:0022412	cellular process involved in reproduction in multicellular organism	27/1206	326/17913	0.154839	0.583063	0.530146	2515/408/136991/6790/596/675/160762/10519/11218/29947/26271/2309/255626/3688/84930/5518/5566/5889/56163/6422/6714/128637/56155/7040/7153/51441/57178	27
GO:0006614	SRP-dependent cotranslational protein targeting to membrane	10/1206	103/17913	0.155041	0.583063	0.530146	23521/6139/6141/6147/6154/6206/6209/6187/6233/9697	10
GO:0099565	chemical synaptic transmission, postsynaptic	10/1206	103/17913	0.155041	0.583063	0.530146	10458/1020/2902/2932/152404/22997/9378/5590/5728/54434	10
GO:0010952	positive regulation of peptidase activity	16/1206	180/17913	0.155613	0.584106	0.531094	11047/408/255082/9994/885/10845/9451/2902/3717/3735/4609/10016/8301/51065/10010/7415	16
GO:0032271	regulation of protein polymerization	16/1206	180/17913	0.155613	0.584106	0.531094	57180/9530/10435/2017/23191/1739/1859/2059/342184/3055/5879/253260/6904/5987/5756/7417	16
GO:0099177	regulation of trans-synaptic signaling	32/1206	394/17913	0.155834	0.584106	0.531094	29/10458/1020/6900/10814/10675/23191/2902/2932/3356/152404/22997/23096/3688/3717/3749/57689/9378/4914/5020/9581/5566/5575/5590/5728/55288/5270/22941/7779/57282/6714/54434	32
GO:0050890	cognition	24/1206	286/17913	0.156054	0.584106	0.531094	8086/2515/885/1020/1051/6900/23191/2902/3156/3356/3688/65009/25836/9378/4914/5020/8301/5575/5590/5728/60626/6326/22941/123016	24
GO:0007569	cell aging	11/1206	116/17913	0.157683	0.584106	0.531094	596/657/675/26271/3611/4335/5728/7157/7471/7486/57178	11
GO:0022612	gland morphogenesis	11/1206	116/17913	0.157683	0.584106	0.531094	596/1051/55294/10818/2736/11331/6422/6714/23213/7040/7048	11
GO:0032273	positive regulation of protein polymerization	11/1206	116/17913	0.157683	0.584106	0.531094	57180/9530/10435/2017/23191/1739/342184/3055/5879/253260/5987	11
GO:0048732	gland development	34/1206	422/17913	0.158305	0.584106	0.531094	6790/596/657/675/1051/1399/1460/55294/2294/10818/2625/2736/3184/3717/81606/8543/8379/4830/4855/3084/84876/11331/5728/3516/57142/5270/6422/6714/6794/23213/7040/7048/8792/7471	34
GO:0010631	epithelial cell migration	29/1206	354/17913	0.158397	0.584106	0.531094	6868/8754/51378/411/10519/1460/80005/2013/55294/9982/2625/3688/23499/5606/574447/406989/494336/574506/7026/10016/5586/5728/5829/57142/9037/6714/6915/7040/7048	29
GO:0010927	cellular component assembly involved in morphogenesis	9/1206	91/17913	0.158435	0.584106	0.531094	11214/287/3611/3688/406905/23114/84033/79933/128637	9
GO:1901184	regulation of ERBB signaling pathway	9/1206	91/17913	0.158435	0.584106	0.531094	6868/55294/3516/57142/27131/122809/9655/8027/7251	9
GO:0032872	regulation of stress-activated MAPK cascade	19/1206	220/17913	0.15848	0.584106	0.531094	8312/10987/1739/142679/2081/3156/3480/3735/6885/11183/23162/4221/50488/4609/4077/55872/5911/6422/8792	19
GO:0015672	monovalent inorganic cation transport	38/1206	477/17913	0.159013	0.584106	0.531094	287/527/84419/1017/400916/23412/84701/1739/3356/8514/3749/30819/3758/3768/3763/10089/406905/92736/11331/5728/6326/6338/5270/121260/6574/6575/151258/57282/8671/6640/56848/27347/7341/54997/7040/55002/7402/9525	38
GO:0030833	regulation of actin filament polymerization	12/1206	129/17913	0.159411	0.584106	0.531094	57180/9530/10435/2017/23191/1739/2059/342184/3055/253260/5987/5756	12
GO:0046034	ATP metabolic process	24/1206	287/17913	0.160077	0.584106	0.531094	8086/400916/10845/221937/9759/3356/4700/4719/374291/64802/11164/23165/23225/129401/201626/5213/100101267/6472/114789/56848/7040/7157/7175/7415	24
GO:0019359	nicotinamide nucleotide biosynthetic process	13/1206	142/17913	0.160442	0.584106	0.531094	8086/221937/9759/3356/55191/64802/23165/23225/129401/5213/100101267/7157/7175	13
GO:0019363	pyridine nucleotide biosynthetic process	13/1206	142/17913	0.160442	0.584106	0.531094	8086/221937/9759/3356/55191/64802/23165/23225/129401/5213/100101267/7157/7175	13
GO:0007611	learning or memory	21/1206	247/17913	0.160549	0.584106	0.531094	8086/2515/885/1020/1051/6900/2902/3156/3356/3688/65009/9378/4914/5020/8301/5575/5590/5728/60626/6326/22941	21
GO:0043401	steroid hormone mediated signaling pathway	16/1206	181/17913	0.160724	0.584106	0.531094	11214/8312/672/57658/1655/2101/3717/81606/55885/9572/7026/11331/6257/6422/6714/55325	16
GO:0043303	mast cell degranulation	5/1206	43/17913	0.160783	0.584106	0.531094	10814/2294/5293/56848/6813	5
GO:0060443	mammary gland morphogenesis	5/1206	43/17913	0.160783	0.584106	0.531094	2736/11331/6714/7040/7048	5
GO:0097028	dendritic cell differentiation	5/1206	43/17913	0.160783	0.584106	0.531094	64343/1051/3516/7040/7048	5
GO:1990090	cellular response to nerve growth factor stimulus	5/1206	43/17913	0.160783	0.584106	0.531094	10519/10938/2309/4914/5728	5
GO:0021915	neural tube development	14/1206	155/17913	0.160932	0.584106	0.531094	7976/2736/11146/3705/84678/8543/57534/4522/5566/6422/23648/7040/57728/7471	14
GO:0055021	regulation of cardiac muscle tissue growth	8/1206	79/17913	0.161264	0.584106	0.531094	657/9150/406905/5728/3516/60485/7048/7161	8
GO:0072028	nephron morphogenesis	8/1206	79/17913	0.161264	0.584106	0.531094	596/1739/342184/2625/3611/4609/7040/7471	8
GO:0043486	histone exchange	6/1206	55/17913	0.163407	0.584106	0.531094	55166/80152/255626/23421/5928/8607	6
GO:0048008	platelet-derived growth factor receptor signaling pathway	6/1206	55/17913	0.163407	0.584106	0.531094	2155/3717/9860/65009/5728/6714	6
GO:0060147	regulation of posttranscriptional gene silencing	11/1206	117/17913	0.164184	0.584106	0.531094	8086/1655/1994/23165/23225/129401/5433/100101267/7040/7157/7175	11
GO:0060966	regulation of gene silencing by RNA	11/1206	117/17913	0.164184	0.584106	0.531094	8086/1655/1994/23165/23225/129401/5433/100101267/7040/7157/7175	11
GO:0022010	central nervous system myelination	3/1206	21/17913	0.164577	0.584106	0.531094	6900/4099/5728	3
GO:0032291	axon ensheathment in central nervous system	3/1206	21/17913	0.164577	0.584106	0.531094	6900/4099/5728	3
GO:0035455	response to interferon-alpha	3/1206	21/17913	0.164577	0.584106	0.531094	2625/201626/7175	3
GO:0036499	PERK-mediated unfolded protein response	3/1206	21/17913	0.164577	0.584106	0.531094	9451/23645/84919	3
GO:0039702	viral budding via host ESCRT complex	3/1206	21/17913	0.164577	0.584106	0.531094	57132/7251/9525	3
GO:0048485	sympathetic nervous system development	3/1206	21/17913	0.164577	0.584106	0.531094	7976/2625/4914	3
GO:0050765	negative regulation of phagocytosis	3/1206	21/17913	0.164577	0.584106	0.531094	64422/5728/7040	3
GO:0051900	regulation of mitochondrial depolarization	3/1206	21/17913	0.164577	0.584106	0.531094	596/885/6714	3
GO:0060479	lung cell differentiation	3/1206	21/17913	0.164577	0.584106	0.531094	7965/3516/60485	3
GO:0070920	regulation of production of small RNA involved in gene silencing by RNA	3/1206	21/17913	0.164577	0.584106	0.531094	1655/7040/7157	3
GO:0071459	protein localization to chromosome, centromeric region	3/1206	21/17913	0.164577	0.584106	0.531094	91272/55166/10403	3
GO:0071711	basement membrane organization	3/1206	21/17913	0.164577	0.584106	0.531094	1282/3688/60626	3
GO:0097186	amelogenesis	3/1206	21/17913	0.164577	0.584106	0.531094	1386/3655/3691	3
GO:0099563	modification of synaptic structure	3/1206	21/17913	0.164577	0.584106	0.531094	10458/23191/58512	3
GO:1901984	negative regulation of protein acetylation	3/1206	21/17913	0.164577	0.584106	0.531094	2932/3066/25942	3
GO:1902884	positive regulation of response to oxidative stress	3/1206	21/17913	0.164577	0.584106	0.531094	55294/2309/6421	3
GO:1904886	beta-catenin destruction complex disassembly	3/1206	21/17913	0.164577	0.584106	0.531094	8312/2932/7471	3
GO:0001501	skeletal system development	38/1206	479/17913	0.165318	0.584106	0.531094	11214/257/56172/657/1305/1739/10683/9451/2101/55294/342184/2736/9759/3216/3221/3222/3223/3231/4041/51360/4209/1954/4522/5479/5396/5777/51715/51119/27230/6422/285590/23213/7040/7048/7157/7398/57728/7471	38
GO:0003176	aortic valve development	4/1206	32/17913	0.165715	0.584106	0.531094	2625/3516/6093/7040	4
GO:0018196	peptidyl-asparagine modification	4/1206	32/17913	0.165715	0.584106	0.531094	1650/2530/256281/7415	4
GO:0030261	chromosome condensation	4/1206	32/17913	0.165715	0.584106	0.531094	1677/23310/148479/7153	4
GO:0032633	interleukin-4 production	4/1206	32/17913	0.165715	0.584106	0.531094	1051/2625/5590/3516	4
GO:0040018	positive regulation of multicellular organism growth	4/1206	32/17913	0.165715	0.584106	0.531094	596/25836/5479/285590	4
GO:0061462	protein localization to lysosome	4/1206	32/17913	0.165715	0.584106	0.531094	26985/9179/9648/57142	4
GO:0071709	membrane assembly	4/1206	32/17913	0.165715	0.584106	0.531094	2013/9378/5728/2054	4
GO:0097421	liver regeneration	4/1206	32/17913	0.165715	0.584106	0.531094	6790/1051/1460/7040	4
GO:1903955	positive regulation of protein targeting to mitochondrion	4/1206	32/17913	0.165715	0.584106	0.531094	10425/55294/9520/51100	4
GO:0009952	anterior/posterior pattern specification	16/1206	182/17913	0.165923	0.584106	0.531094	6790/657/1399/10683/2294/10818/2736/84678/57534/7026/80055/3516/6422/23648/7157/7471	16
GO:1903708	positive regulation of hemopoiesis	16/1206	182/17913	0.165923	0.584106	0.531094	8943/10385/1230/2309/2625/2736/3559/5196/5590/864/9655/54997/7040/7048/10221/57178	16
GO:0090090	negative regulation of canonical Wnt signaling pathway	15/1206	169/17913	0.166409	0.584106	0.531094	10297/8312/2309/2932/406905/5689/5692/5694/5696/5700/5705/5706/5713/6422/6794	15
GO:0000185	activation of MAPKKK activity	2/1206	11/17913	0.166545	0.584106	0.531094	11183/84231	2
GO:0002098	tRNA wobble uridine modification	2/1206	11/17913	0.166545	0.584106	0.531094	55250/26610	2
GO:0003157	endocardium development	2/1206	11/17913	0.166545	0.584106	0.531094	3084/3516	2
GO:0006991	response to sterol depletion	2/1206	11/17913	0.166545	0.584106	0.531094	83939/55294	2
GO:0007100	mitotic centrosome separation	2/1206	11/17913	0.166545	0.584106	0.531094	6790/3834	2
GO:0009437	carnitine metabolic process	2/1206	11/17913	0.166545	0.584106	0.531094	223/1374	2
GO:0009950	dorsal/ventral axis specification	2/1206	11/17913	0.166545	0.584106	0.531094	657/6422	2
GO:0010623	programmed cell death involved in cell development	2/1206	11/17913	0.166545	0.584106	0.531094	596/4914	2
GO:0010755	regulation of plasminogen activation	2/1206	11/17913	0.166545	0.584106	0.531094	2161/5270	2
GO:0014870	response to muscle inactivity	2/1206	11/17913	0.166545	0.584106	0.531094	9759/7402	2
GO:0019042	viral latency	2/1206	11/17913	0.166545	0.584106	0.531094	8815/7518	2
GO:0019321	pentose metabolic process	2/1206	11/17913	0.166545	0.584106	0.531094	11164/9942	2
GO:0021670	lateral ventricle development	2/1206	11/17913	0.166545	0.584106	0.531094	1767/84678	2
GO:0021892	cerebral cortex GABAergic interneuron differentiation	2/1206	11/17913	0.166545	0.584106	0.531094	6900/26468	2
GO:0031581	hemidesmosome assembly	2/1206	11/17913	0.166545	0.584106	0.531094	3655/3691	2
GO:0031915	positive regulation of synaptic plasticity	2/1206	11/17913	0.166545	0.584106	0.531094	10814/54434	2
GO:0032060	bleb assembly	2/1206	11/17913	0.166545	0.584106	0.531094	2013/6093	2
GO:0032306	regulation of prostaglandin secretion	2/1206	11/17913	0.166545	0.584106	0.531094	5020/8792	2
GO:0033235	positive regulation of protein sumoylation	2/1206	11/17913	0.166545	0.584106	0.531094	26354/9759	2
GO:0035747	natural killer cell chemotaxis	2/1206	11/17913	0.166545	0.584106	0.531094	9547/5293	2
GO:0042711	maternal behavior	2/1206	11/17913	0.166545	0.584106	0.531094	5020/5728	2
GO:0042756	drinking behavior	2/1206	11/17913	0.166545	0.584106	0.531094	4326/5020	2
GO:0042983	amyloid precursor protein biosynthetic process	2/1206	11/17913	0.166545	0.584106	0.531094	26574/9445	2
GO:0042984	regulation of amyloid precursor protein biosynthetic process	2/1206	11/17913	0.166545	0.584106	0.531094	26574/9445	2
GO:0043247	telomere maintenance in response to DNA damage	2/1206	11/17913	0.166545	0.584106	0.531094	2072/54386	2
GO:0045628	regulation of T-helper 2 cell differentiation	2/1206	11/17913	0.166545	0.584106	0.531094	5590/9655	2
GO:0046007	negative regulation of activated T cell proliferation	2/1206	11/17913	0.166545	0.584106	0.531094	10385/149041	2
GO:0048505	regulation of timing of cell differentiation	2/1206	11/17913	0.166545	0.584106	0.531094	3516/5270	2
GO:0051574	positive regulation of histone H3-K9 methylation	2/1206	11/17913	0.166545	0.584106	0.531094	672/57343	2
GO:0060379	cardiac muscle cell myoblast differentiation	2/1206	11/17913	0.166545	0.584106	0.531094	3084/3516	2
GO:0060746	parental behavior	2/1206	11/17913	0.166545	0.584106	0.531094	5020/5728	2
GO:0070106	interleukin-27-mediated signaling pathway	2/1206	11/17913	0.166545	0.584106	0.531094	3717/7297	2
GO:0070203	regulation of establishment of protein localization to telomere	2/1206	11/17913	0.166545	0.584106	0.531094	908/55135	2
GO:0070471	uterine smooth muscle contraction	2/1206	11/17913	0.166545	0.584106	0.531094	151/5020	2
GO:0070525	tRNA threonylcarbamoyladenosine metabolic process	2/1206	11/17913	0.166545	0.584106	0.531094	80324/51002	2
GO:0086023	adenylate cyclase-activating adrenergic receptor signaling pathway involved in heart process	2/1206	11/17913	0.166545	0.584106	0.531094	11214/406905	2
GO:0090085	regulation of protein deubiquitination	2/1206	11/17913	0.166545	0.584106	0.531094	10010/7415	2
GO:1901660	calcium ion export	2/1206	11/17913	0.166545	0.584106	0.531094	3954/406905	2
GO:1904396	regulation of neuromuscular junction development	2/1206	11/17913	0.166545	0.584106	0.531094	375790/1399	2
GO:1905244	regulation of modification of synaptic structure	2/1206	11/17913	0.166545	0.584106	0.531094	10458/23191	2
GO:1905902	regulation of mesoderm formation	2/1206	11/17913	0.166545	0.584106	0.531094	657/406905	2
GO:2000551	regulation of T-helper 2 cell cytokine production	2/1206	11/17913	0.166545	0.584106	0.531094	2625/5590	2
GO:2000786	positive regulation of autophagosome assembly	2/1206	11/17913	0.166545	0.584106	0.531094	8678/51100	2
GO:0030099	myeloid cell differentiation	33/1206	411/17913	0.167347	0.586536	0.533303	212/1230/79577/1051/10519/4850/1777/2034/2101/55294/2309/2625/1880/3658/3717/84456/10296/4609/4830/4831/5196/5293/5777/64783/3516/6422/9644/25942/54997/7040/7048/8792/10221	33
GO:0070302	regulation of stress-activated protein kinase signaling cascade	19/1206	222/17913	0.167861	0.587744	0.534402	8312/10987/1739/142679/2081/3156/3480/3735/6885/11183/23162/4221/50488/4609/4077/55872/5911/6422/8792	19
GO:0006936	muscle contraction	28/1206	343/17913	0.167911	0.587744	0.534402	151/287/801/2017/1739/80005/9759/3356/30819/3768/5606/406905/79784/4636/140465/4703/5020/5566/5829/6093/6640/10580/6752/23213/7341/6915/51086/7402	28
GO:0006939	smooth muscle contraction	10/1206	105/17913	0.168898	0.590814	0.537193	151/2017/1739/80005/3356/5020/6093/6752/23213/6915	10
GO:0003151	outflow tract morphogenesis	8/1206	80/17913	0.169361	0.591216	0.537558	1386/657/1399/3611/25836/55742/3516/7048	8
GO:0009798	axis specification	8/1206	80/17913	0.169361	0.591216	0.537558	6790/657/10818/80055/83852/6422/123016/7471	8
GO:1903845	negative regulation of cellular response to transforming growth factor beta stimulus	8/1206	80/17913	0.169361	0.591216	0.537558	6868/23089/6233/64750/7040/7048/7157/7471	8
GO:0090132	epithelium migration	29/1206	357/17913	0.169455	0.591216	0.537558	6868/8754/51378/411/10519/1460/80005/2013/55294/9982/2625/3688/23499/5606/574447/406989/494336/574506/7026/10016/5586/5728/5829/57142/9037/6714/6915/7040/7048	29
GO:0048562	embryonic organ morphogenesis	23/1206	276/17913	0.170232	0.592895	0.539086	29/257/80184/1739/2294/10818/7976/2625/2736/3216/84678/1954/57534/4522/53904/65009/25836/5396/83852/7048/124590/57728/7471	23
GO:0009124	nucleoside monophosphate biosynthetic process	17/1206	196/17913	0.170268	0.592895	0.539086	8086/51727/1854/221937/2618/9759/3356/23165/23225/129401/5213/100101267/56848/7040/7157/7175/7415	17
GO:0031396	regulation of protein ubiquitination	17/1206	196/17913	0.170268	0.592895	0.539086	7965/408/57561/8312/672/1020/26271/55294/11146/23560/84930/54602/10016/5728/6187/7334/27338	17
GO:0007224	smoothened signaling pathway	12/1206	131/17913	0.171899	0.59526	0.541236	2294/2736/283219/1954/23295/5566/5396/83871/5270/6422/7048/57728	12
GO:0007140	male meiotic nuclear division	5/1206	44/17913	0.172049	0.59526	0.541236	136991/675/29947/5889/56155	5
GO:0021795	cerebral cortex cell migration	5/1206	44/17913	0.172049	0.59526	0.541236	1020/200933/26468/81565/57142	5
GO:0032459	regulation of protein oligomerization	5/1206	44/17913	0.172049	0.59526	0.541236	885/8290/51100/6714/7157	5
GO:0042398	cellular modified amino acid biosynthetic process	5/1206	44/17913	0.172049	0.59526	0.541236	223/2618/4522/81490/376497	5
GO:0043268	positive regulation of potassium ion transport	5/1206	44/17913	0.172049	0.59526	0.541236	287/1739/30819/406905/27347	5
GO:0048701	embryonic cranial skeleton morphogenesis	5/1206	44/17913	0.172049	0.59526	0.541236	257/4522/5396/7048/57728	5
GO:0061014	positive regulation of mRNA catabolic process	5/1206	44/17913	0.172049	0.59526	0.541236	3184/149041/6093/51441/678	5
GO:1903573	negative regulation of response to endoplasmic reticulum stress	5/1206	44/17913	0.172049	0.59526	0.541236	1388/90993/23645/84919/337867	5
GO:0043647	inositol phosphate metabolic process	7/1206	68/17913	0.172058	0.59526	0.541236	801/3632/9807/3705/11163/5331/5728	7
GO:0009167	purine ribonucleoside monophosphate metabolic process	26/1206	317/17913	0.172319	0.595778	0.541707	8086/400916/10845/1739/221937/2618/9759/3356/4700/4719/374291/64802/11164/23165/23225/129401/201626/5213/100101267/6472/114789/56848/7040/7157/7175/7415	26
GO:0045088	regulation of innate immune response	35/1206	440/17913	0.172765	0.596937	0.54276	80216/50856/10695/2672/3055/7184/3717/6885/574447/4588/9572/10621/5566/5689/5692/5694/5696/5700/5705/5706/5713/5777/22841/6233/57142/25939/6421/25942/27293/6714/7341/10010/7187/7334/7409	35
GO:0006826	iron ion transport	6/1206	56/17913	0.17334	0.597738	0.543489	527/1213/2495/3658/23516/55240	6
GO:0006977	DNA damage response, signal transduction by p53 class mediator resulting in cell cycle arrest	6/1206	56/17913	0.17334	0.597738	0.543489	6790/1017/4850/4193/6154/7157	6
GO:0071398	cellular response to fatty acid	6/1206	56/17913	0.17334	0.597738	0.543489	1019/1374/4830/4831/6422/6714	6
GO:0048010	vascular endothelial growth factor receptor signaling pathway	9/1206	93/17913	0.173443	0.597738	0.543489	10458/23191/10016/5829/5879/6093/6714/23213/7409	9
GO:0070838	divalent metal ion transport	36/1206	454/17913	0.173599	0.597891	0.543628	287/596/801/818/1230/64072/1020/1179/54805/2035/2902/3356/3954/406905/494336/123606/84876/5138/11331/114780/5566/5777/114789/7779/55676/23516/25800/55334/56848/7341/7040/5987/55503/10730/54503/23390	36
GO:0009161	ribonucleoside monophosphate metabolic process	27/1206	331/17913	0.174054	0.599074	0.544703	8086/400916/10845/51727/1739/221937/2618/9759/3356/4700/4719/374291/64802/11164/23165/23225/129401/201626/5213/100101267/6472/114789/56848/7040/7157/7175/7415	27
GO:0006613	cotranslational protein targeting to membrane	10/1206	106/17913	0.176042	0.604749	0.549864	23521/6139/6141/6147/6154/6206/6209/6187/6233/9697	10
GO:0043279	response to alkaloid	10/1206	106/17913	0.176042	0.604749	0.549864	1020/9343/2902/3066/3356/4193/5020/5520/221935/6609	10
GO:0055017	cardiac muscle tissue growth	10/1206	106/17913	0.176042	0.604749	0.549864	11214/657/9150/406905/65009/5728/3516/60485/7048/7161	10
GO:0007568	aging	26/1206	318/17913	0.176376	0.604772	0.549884	596/8678/657/675/1284/8893/26271/2309/3156/3356/3611/4335/4353/4914/8301/5728/27230/25942/6558/7040/7048/7077/7157/7471/7486/57178	26
GO:0009126	purine nucleoside monophosphate metabolic process	26/1206	318/17913	0.176376	0.604772	0.549884	8086/400916/10845/1739/221937/2618/9759/3356/4700/4719/374291/64802/11164/23165/23225/129401/201626/5213/100101267/6472/114789/56848/7040/7157/7175/7415	26
GO:0072524	pyridine-containing compound metabolic process	16/1206	184/17913	0.176579	0.604772	0.549884	8086/221937/9759/3356/8514/4190/55191/64802/23165/23225/129401/5213/100101267/7157/7175/7415	16
GO:0043122	regulation of I-kappaB kinase/NF-kappaB signaling	19/1206	224/17913	0.17753	0.604772	0.549884	11214/80216/23476/6885/23005/54602/9572/57161/5966/6574/56848/10010/54386/7088/222068/7334/9100/54503/23390	19
GO:0043537	negative regulation of blood vessel endothelial cell migration	8/1206	81/17913	0.177638	0.604772	0.549884	51378/1460/574447/406989/494336/574506/6915/7040	8
GO:0055117	regulation of cardiac muscle contraction	8/1206	81/17913	0.177638	0.604772	0.549884	287/801/1739/9759/406905/5566/7341/51086	8
GO:1903533	regulation of protein targeting	8/1206	81/17913	0.177638	0.604772	0.549884	10425/9530/665/1020/10519/55294/9520/51100	8
GO:0030336	negative regulation of cell migration	27/1206	332/17913	0.178047	0.604772	0.549884	29/51378/596/657/1460/2309/23560/3611/225689/60672/574447/406989/494336/574506/65009/7026/3084/5728/5796/5911/5912/6422/8428/23213/6915/7040/10221	27
GO:0051250	negative regulation of lymphocyte activation	12/1206	132/17913	0.178317	0.604772	0.549884	10385/1051/1739/11146/3559/8379/5777/149041/864/6422/9655/7040	12
GO:1901657	glycosyl compound metabolic process	12/1206	132/17913	0.178317	0.604772	0.549884	51727/1739/2079/28992/140733/4830/4831/4832/29922/10400/56952/51715	12
GO:0072525	pyridine-containing compound biosynthetic process	13/1206	145/17913	0.178467	0.604772	0.549884	8086/221937/9759/3356/55191/64802/23165/23225/129401/5213/100101267/7157/7175	13
GO:0002756	MyD88-independent toll-like receptor signaling pathway	4/1206	33/17913	0.179219	0.604772	0.549884	22841/6233/10010/7187	4
GO:0006370	7-methylguanosine mRNA capping	4/1206	33/17913	0.179219	0.604772	0.549884	2071/2967/404672/5433	4
GO:0010922	positive regulation of phosphatase activity	4/1206	33/17913	0.179219	0.604772	0.549884	801/3717/4659/23645	4
GO:0016242	negative regulation of macroautophagy	4/1206	33/17913	0.179219	0.604772	0.549884	8678/9554/140775/7157	4
GO:0032094	response to food	4/1206	33/17913	0.179219	0.604772	0.549884	885/4353/5020/114789	4
GO:0036314	response to sterol	4/1206	33/17913	0.179219	0.604772	0.549884	2155/54762/7040/7048	4
GO:0045736	negative regulation of cyclin-dependent protein serine/threonine kinase activity	4/1206	33/17913	0.179219	0.604772	0.549884	3843/4221/7026/5728	4
GO:0048011	neurotrophin TRK receptor signaling pathway	4/1206	33/17913	0.179219	0.604772	0.549884	23191/10818/4914/6714	4
GO:0090503	RNA phosphodiester bond hydrolysis, exonucleolytic	4/1206	33/17913	0.179219	0.604772	0.549884	81875/201626/25996/22803	4
GO:1901186	positive regulation of ERBB signaling pathway	4/1206	33/17913	0.179219	0.604772	0.549884	6868/55294/3516/57142	4
GO:1901890	positive regulation of cell junction assembly	4/1206	33/17913	0.179219	0.604772	0.549884	342184/5879/6093/6422	4
GO:2000785	regulation of autophagosome assembly	4/1206	33/17913	0.179219	0.604772	0.549884	8678/9554/51100/140775	4
GO:0051402	neuron apoptotic process	20/1206	238/17913	0.180571	0.604772	0.549884	408/1386/596/1020/1051/80331/55294/2309/2625/2902/9759/3611/3717/84678/4099/64802/4914/6093/6326/7157	20
GO:0017148	negative regulation of translation	17/1206	198/17913	0.180677	0.604772	0.549884	132864/9451/1978/3184/3658/406905/574506/4855/149041/11236/6093/23521/83667/7072/7175/51441/678	17
GO:0000281	mitotic cytokinesis	7/1206	69/17913	0.181176	0.604772	0.549884	675/57132/10899/10112/6651/6683/9525	7
GO:0002181	cytoplasmic translation	7/1206	69/17913	0.181176	0.604772	0.549884	132864/8664/8669/1978/23521/6141/51441	7
GO:0045454	cell redox homeostasis	7/1206	69/17913	0.181176	0.604772	0.549884	4353/374354/9588/83442/81542/54495/25828	7
GO:0048662	negative regulation of smooth muscle cell proliferation	7/1206	69/17913	0.181176	0.604772	0.549884	3611/406905/494336/574506/65009/5728/10221	7
GO:0050795	regulation of behavior	7/1206	69/17913	0.181176	0.604772	0.549884	57561/885/3062/3066/9759/9572/9378	7
GO:0043255	regulation of carbohydrate biosynthetic process	9/1206	94/17913	0.181185	0.604772	0.549884	1213/221937/2932/10296/4485/9572/83667/10580/7040	9
GO:0110020	regulation of actomyosin structure organization	9/1206	94/17913	0.181185	0.604772	0.549884	11214/9530/406905/5829/5879/6093/6422/285590/79933	9
GO:0000715	nucleotide-excision repair, DNA damage recognition	3/1206	22/17913	0.181626	0.604772	0.549884	9318/10987/6233	3
GO:0006623	protein targeting to vacuole	3/1206	22/17913	0.181626	0.604772	0.549884	26985/9179/9648	3
GO:0007398	ectoderm development	3/1206	22/17913	0.181626	0.604772	0.549884	657/3655/2054	3
GO:0021516	dorsal spinal cord development	3/1206	22/17913	0.181626	0.604772	0.549884	23500/8543/7471	3
GO:0032366	intracellular sterol transport	3/1206	22/17913	0.181626	0.604772	0.549884	64801/5007/84947	3
GO:0032367	intracellular cholesterol transport	3/1206	22/17913	0.181626	0.604772	0.549884	64801/5007/84947	3
GO:0032786	positive regulation of DNA-templated transcription, elongation	3/1206	22/17913	0.181626	0.604772	0.549884	23476/79577/3150	3
GO:0036037	CD8-positive, alpha-beta T cell activation	3/1206	22/17913	0.181626	0.604772	0.549884	596/50856/864	3
GO:0044342	type B pancreatic cell proliferation	3/1206	22/17913	0.181626	0.604772	0.549884	4221/9572/6422	3
GO:0045649	regulation of macrophage differentiation	3/1206	22/17913	0.181626	0.604772	0.549884	5196/7040/10221	3
GO:0048103	somatic stem cell division	3/1206	22/17913	0.181626	0.604772	0.549884	85440/81606/678	3
GO:0051457	maintenance of protein location in nucleus	3/1206	22/17913	0.181626	0.604772	0.549884	1020/9913/23345	3
GO:0060065	uterus development	3/1206	22/17913	0.181626	0.604772	0.549884	2625/25836/6714	3
GO:0060444	branching involved in mammary gland duct morphogenesis	3/1206	22/17913	0.181626	0.604772	0.549884	11331/6714/7040	3
GO:0072643	interferon-gamma secretion	3/1206	22/17913	0.181626	0.604772	0.549884	2625/57824/5987	3
GO:2000050	regulation of non-canonical Wnt signaling pathway	3/1206	22/17913	0.181626	0.604772	0.549884	1453/23500/6422	3
GO:0007416	synapse assembly	15/1206	172/17913	0.183195	0.604772	0.549884	375790/8927/1020/1399/2902/79414/3084/9378/4914/5020/56131/5728/221935/22941/9806	15
GO:0048660	regulation of smooth muscle cell proliferation	15/1206	172/17913	0.183195	0.604772	0.549884	657/2081/9759/3156/3611/3717/4193/4209/406905/494336/574506/65009/5728/7048/10221	15
GO:0006406	mRNA export from nucleus	10/1206	107/17913	0.183324	0.604772	0.549884	8086/56943/84248/23165/23225/129401/100101267/23381/7175/55339	10
GO:0015918	sterol transport	10/1206	107/17913	0.183324	0.604772	0.549884	337/64801/54762/51474/5007/114884/114883/84947/23673/9525	10
GO:0062014	negative regulation of small molecule metabolic process	10/1206	107/17913	0.183324	0.604772	0.549884	672/1213/2672/9759/10296/100126311/4485/201626/7040/7157	10
GO:0071427	mRNA-containing ribonucleoprotein complex export from nucleus	10/1206	107/17913	0.183324	0.604772	0.549884	8086/56943/84248/23165/23225/129401/100101267/23381/7175/55339	10
GO:0043525	positive regulation of neuron apoptotic process	6/1206	57/17913	0.183515	0.604772	0.549884	1386/1020/55294/2309/9759/7157	6
GO:0060688	regulation of morphogenesis of a branching structure	6/1206	57/17913	0.183515	0.604772	0.549884	63943/11331/57142/6422/23213/7040	6
GO:0072431	signal transduction involved in mitotic G1 DNA damage checkpoint	6/1206	57/17913	0.183515	0.604772	0.549884	6790/1017/4850/4193/6154/7157	6
GO:1902041	regulation of extrinsic apoptotic signaling pathway via death domain receptors	6/1206	57/17913	0.183515	0.604772	0.549884	672/11124/8567/5728/85508/6422	6
GO:1902400	intracellular signal transduction involved in G1 DNA damage checkpoint	6/1206	57/17913	0.183515	0.604772	0.549884	6790/1017/4850/4193/6154/7157	6
GO:0006520	cellular amino acid metabolic process	28/1206	347/17913	0.183536	0.604772	0.549884	27034/7965/54529/587/833/10056/2618/23464/2744/26275/55699/3735/4522/4946/10400/5689/5692/5694/5696/5700/5705/5706/5713/5723/57038/6472/25828/7407	28
GO:0070997	neuron death	28/1206	347/17913	0.183536	0.604772	0.549884	7965/408/1386/596/1020/1051/1718/80331/55294/2309/2625/2902/2932/9759/3611/3717/84678/4099/64802/4914/8301/5700/5966/6093/6326/54434/7157/7471	28
GO:2000146	negative regulation of cell motility	28/1206	347/17913	0.183536	0.604772	0.549884	29/51378/596/657/1460/2309/2625/23560/3611/225689/60672/574447/406989/494336/574506/65009/7026/3084/5728/5796/5911/5912/6422/8428/23213/6915/7040/10221	28
GO:0001974	blood vessel remodeling	5/1206	45/17913	0.18361	0.604772	0.549884	29/2034/4193/3516/7040	5
GO:0002279	mast cell activation involved in immune response	5/1206	45/17913	0.18361	0.604772	0.549884	10814/2294/5293/56848/6813	5
GO:0002448	mast cell mediated immunity	5/1206	45/17913	0.18361	0.604772	0.549884	10814/2294/5293/56848/6813	5
GO:0003197	endocardial cushion development	5/1206	45/17913	0.18361	0.604772	0.549884	657/2294/4193/3516/7048	5
GO:0060412	ventricular septum morphogenesis	5/1206	45/17913	0.18361	0.604772	0.549884	406905/64783/3516/60485/7048	5
GO:0046488	phosphatidylinositol metabolic process	14/1206	159/17913	0.184103	0.606026	0.551025	377/10380/3356/3632/9807/80055/5287/5293/8395/23396/59339/5728/376497/55697	14
GO:0009135	purine nucleoside diphosphate metabolic process	12/1206	133/17913	0.184849	0.607122	0.552021	8086/1739/221937/9759/3356/23165/23225/129401/5213/100101267/7157/7175	12
GO:0009179	purine ribonucleoside diphosphate metabolic process	12/1206	133/17913	0.184849	0.607122	0.552021	8086/1739/221937/9759/3356/23165/23225/129401/5213/100101267/7157/7175	12
GO:0043312	neutrophil degranulation	38/1206	485/17913	0.185071	0.607122	0.552021	29/55860/102/240/411/23250/527/80184/23412/10321/1460/3577/23191/1650/80331/1915/2495/2720/2799/8514/4353/23114/4831/9588/5689/5713/5777/5879/5912/6093/5273/121260/11001/6518/6813/7077/203068/7415	38
GO:0019318	hexose metabolic process	20/1206	239/17913	0.185407	0.607122	0.552021	1374/221937/8790/2524/2530/2720/2932/4041/10296/4190/4351/4485/10499/9572/5213/27230/83667/10580/6714/7157	20
GO:0002446	neutrophil mediated immunity	39/1206	499/17913	0.185563	0.607122	0.552021	29/55860/102/6868/240/411/23250/527/80184/23412/10321/1460/3577/23191/1650/80331/1915/2495/2720/2799/8514/4353/23114/4831/9588/5689/5713/5777/5879/5912/6093/5273/121260/11001/6518/6813/7077/203068/7415	39
GO:0071229	cellular response to acid chemical	17/1206	199/17913	0.185999	0.607122	0.552021	10458/1019/1051/1282/1374/3066/3184/3843/4830/4831/11331/57521/58528/83667/6422/6714/54997	17
GO:0006970	response to osmotic stress	8/1206	82/17913	0.186089	0.607122	0.552021	1386/3954/5020/6326/6558/6513/27347/7157	8
GO:0072511	divalent inorganic cation transport	36/1206	458/17913	0.187393	0.607122	0.552021	287/596/801/818/1230/64072/1020/1179/54805/2035/2902/3356/3954/406905/494336/123606/84876/5138/11331/114780/5566/5777/114789/7779/55676/23516/25800/55334/56848/7341/7040/5987/55503/10730/54503/23390	36
GO:0050920	regulation of chemotaxis	16/1206	186/17913	0.187573	0.607122	0.552021	102/6868/1230/9547/284340/2155/1880/63940/3735/1954/494336/5879/9037/27347/23075/7040	16
GO:0008585	female gonad development	9/1206	95/17913	0.189077	0.607122	0.552021	408/596/675/1051/8893/2309/56956/6422/6714	9
GO:0042472	inner ear morphogenesis	9/1206	95/17913	0.189077	0.607122	0.552021	29/80184/7976/2625/2736/53904/5396/124590/7471	9
GO:0050810	regulation of steroid biosynthetic process	9/1206	95/17913	0.189077	0.607122	0.552021	11218/2672/3156/3422/51360/4597/4802/9572/23541	9
GO:0060079	excitatory postsynaptic potential	9/1206	95/17913	0.189077	0.607122	0.552021	10458/1020/2902/2932/152404/9378/5590/5728/54434	9
GO:0061326	renal tubule development	9/1206	95/17913	0.189077	0.607122	0.552021	596/1282/1739/342184/2625/3611/4609/7040/7471	9
GO:0097711	ciliary basal body-plasma membrane docking	9/1206	95/17913	0.189077	0.607122	0.552021	22995/80184/1453/10540/5108/5116/5518/5566/203068	9
GO:0046474	glycerophospholipid biosynthetic process	18/1206	213/17913	0.189484	0.607122	0.552021	171586/55750/377/1460/84188/3356/10400/80055/9489/5287/5293/8395/23396/59339/81490/5728/376497/55697	18
GO:0071824	protein-DNA complex subunit organization	20/1206	240/17913	0.190308	0.607122	0.552021	11176/1063/55166/80152/2071/2967/404672/9328/255626/8290/79711/23421/4609/4674/5928/6118/6233/8607/6908/7157	20
GO:0098876	vesicle-mediated transport to the plasma membrane	7/1206	70/17913	0.190492	0.607122	0.552021	8548/64083/3996/10434/23499/83871/51699	7
GO:0045047	protein targeting to ER	10/1206	108/17913	0.190741	0.607122	0.552021	23521/6139/6141/6147/6154/6206/6209/6187/6233/9697	10
GO:0000460	maturation of 5.8S rRNA	2/1206	12/17913	0.191383	0.607122	0.552021	10438/8602	2
GO:0002517	T cell tolerance induction	2/1206	12/17913	0.191383	0.607122	0.552021	3559/7048	2
GO:0005513	detection of calcium ion	2/1206	12/17913	0.191383	0.607122	0.552021	801/30819	2
GO:0006662	glycerol ether metabolic process	2/1206	12/17913	0.191383	0.607122	0.552021	84188/25828	2
GO:0008228	opsonization	2/1206	12/17913	0.191383	0.607122	0.552021	721/399687	2
GO:0010452	histone H3-K36 methylation	2/1206	12/17913	0.191383	0.607122	0.552021	23476/64324	2
GO:0010457	centriole-centriole cohesion	2/1206	12/17913	0.191383	0.607122	0.552021	9696/11127	2
GO:0010826	negative regulation of centrosome duplication	2/1206	12/17913	0.191383	0.607122	0.552021	672/4591	2
GO:0014029	neural crest formation	2/1206	12/17913	0.191383	0.607122	0.552021	10016/6422	2
GO:0016322	neuron remodeling	2/1206	12/17913	0.191383	0.607122	0.552021	23294/27289	2
GO:0031115	negative regulation of microtubule polymerization	2/1206	12/17913	0.191383	0.607122	0.552021	1859/6904	2
GO:0031650	regulation of heat generation	2/1206	12/17913	0.191383	0.607122	0.552021	57561/8792	2
GO:0032968	positive regulation of transcription elongation from RNA polymerase II promoter	2/1206	12/17913	0.191383	0.607122	0.552021	23476/79577	2
GO:0034086	maintenance of sister chromatid cohesion	2/1206	12/17913	0.191383	0.607122	0.552021	25836/8658	2
GO:0034088	maintenance of mitotic sister chromatid cohesion	2/1206	12/17913	0.191383	0.607122	0.552021	25836/8658	2
GO:0042340	keratan sulfate catabolic process	2/1206	12/17913	0.191383	0.607122	0.552021	2720/2799	2
GO:0043301	negative regulation of leukocyte degranulation	2/1206	12/17913	0.191383	0.607122	0.552021	29/2294	2
GO:0043650	dicarboxylic acid biosynthetic process	2/1206	12/17913	0.191383	0.607122	0.552021	2744/4522	2
GO:0045346	regulation of MHC class II biosynthetic process	2/1206	12/17913	0.191383	0.607122	0.552021	3066/5196	2
GO:0045602	negative regulation of endothelial cell differentiation	2/1206	12/17913	0.191383	0.607122	0.552021	406905/4855	2
GO:0045869	negative regulation of single stranded viral RNA replication via double stranded DNA intermediate	2/1206	12/17913	0.191383	0.607122	0.552021	22880/9869	2
GO:0051238	sequestering of metal ion	2/1206	12/17913	0.191383	0.607122	0.552021	8943/2495	2
GO:0051299	centrosome separation	2/1206	12/17913	0.191383	0.607122	0.552021	6790/3834	2
GO:0060391	positive regulation of SMAD protein signal transduction	2/1206	12/17913	0.191383	0.607122	0.552021	657/7040	2
GO:0060442	branching involved in prostate gland morphogenesis	2/1206	12/17913	0.191383	0.607122	0.552021	10818/6422	2
GO:0060788	ectodermal placode formation	2/1206	12/17913	0.191383	0.607122	0.552021	10818/3066	2
GO:0070202	regulation of establishment of protein localization to chromosome	2/1206	12/17913	0.191383	0.607122	0.552021	908/55135	2
GO:0071107	response to parathyroid hormone	2/1206	12/17913	0.191383	0.607122	0.552021	9759/5566	2
GO:0071257	cellular response to electrical stimulus	2/1206	12/17913	0.191383	0.607122	0.552021	5064/5728	2
GO:0071697	ectodermal placode morphogenesis	2/1206	12/17913	0.191383	0.607122	0.552021	10818/3066	2
GO:0098885	modification of postsynaptic actin cytoskeleton	2/1206	12/17913	0.191383	0.607122	0.552021	10458/23191	2
GO:0099640	axo-dendritic protein transport	2/1206	12/17913	0.191383	0.607122	0.552021	23162/6421	2
GO:0150065	regulation of deacetylase activity	2/1206	12/17913	0.191383	0.607122	0.552021	221477/56848	2
GO:1900118	negative regulation of execution phase of apoptosis	2/1206	12/17913	0.191383	0.607122	0.552021	7976/64802	2
GO:1902004	positive regulation of amyloid-beta formation	2/1206	12/17913	0.191383	0.607122	0.552021	406989/8301	2
GO:1902260	negative regulation of delayed rectifier potassium channel activity	2/1206	12/17913	0.191383	0.607122	0.552021	406905/7341	2
GO:1904953	Wnt signaling pathway involved in midbrain dopaminergic neuron differentiation	2/1206	12/17913	0.191383	0.607122	0.552021	1453/7471	2
GO:1990173	protein localization to nucleoplasm	2/1206	12/17913	0.191383	0.607122	0.552021	908/55135	2
GO:2000052	positive regulation of non-canonical Wnt signaling pathway	2/1206	12/17913	0.191383	0.607122	0.552021	1453/6422	2
GO:2000232	regulation of rRNA processing	2/1206	12/17913	0.191383	0.607122	0.552021	83732/84135	2
GO:0046031	ADP metabolic process	11/1206	121/17913	0.19146	0.607122	0.552021	8086/221937/9759/3356/23165/23225/129401/5213/100101267/7157/7175	11
GO:0072655	establishment of protein localization to mitochondrion	11/1206	121/17913	0.19146	0.607122	0.552021	55750/10425/9530/596/665/55294/9520/51100/10452/7157/7161	11
GO:1903038	negative regulation of leukocyte cell-cell adhesion	11/1206	121/17913	0.19146	0.607122	0.552021	10385/1051/1739/11146/3559/8379/5777/149041/864/9655/7040	11
GO:0009123	nucleoside monophosphate metabolic process	28/1206	349/17913	0.191628	0.607294	0.552178	8086/400916/10845/51727/1739/1854/221937/2618/9759/3356/4700/4719/374291/64802/11164/23165/23225/129401/201626/5213/100101267/6472/114789/56848/7040/7157/7175/7415	28
GO:0009452	7-methylguanosine RNA capping	4/1206	34/17913	0.193075	0.609357	0.554054	2071/2967/404672/5433	4
GO:0021955	central nervous system neuron axonogenesis	4/1206	34/17913	0.193075	0.609357	0.554054	200933/2736/81565/5728	4
GO:0036260	RNA capping	4/1206	34/17913	0.193075	0.609357	0.554054	2071/2967/404672/5433	4
GO:0045730	respiratory burst	4/1206	34/17913	0.193075	0.609357	0.554054	3055/4353/5293/5879	4
GO:0048536	spleen development	4/1206	34/17913	0.193075	0.609357	0.554054	6868/596/64783/149041	4
GO:1904030	negative regulation of cyclin-dependent protein kinase activity	4/1206	34/17913	0.193075	0.609357	0.554054	3843/4221/7026/5728	4
GO:2000403	positive regulation of lymphocyte migration	4/1206	34/17913	0.193075	0.609357	0.554054	102/6868/9547/27347	4
GO:0050866	negative regulation of cell activation	16/1206	187/17913	0.193192	0.609369	0.554064	29/10385/1051/1739/2294/11146/3559/8379/9572/5777/149041/864/5270/6422/9655/7040	16
GO:0007405	neuroblast proliferation	6/1206	58/17913	0.193918	0.610723	0.555295	85440/10818/7976/7040/7157/63925	6
GO:0046626	regulation of insulin receptor signaling pathway	6/1206	58/17913	0.193918	0.610723	0.555295	1019/80318/5590/10580/6714/340706	6
GO:0008625	extrinsic apoptotic signaling pathway via death domain receptors	8/1206	83/17913	0.194708	0.610723	0.555295	596/672/9994/11124/8567/5728/85508/6422	8
GO:0032465	regulation of cytokinesis	8/1206	83/17913	0.194708	0.610723	0.555295	8678/675/801/10112/5586/51100/6683/56155	8
GO:0046916	cellular transition metal ion homeostasis	8/1206	83/17913	0.194708	0.610723	0.555295	212/8943/2495/3658/4609/7779/23516/25800	8
GO:0009127	purine nucleoside monophosphate biosynthetic process	15/1206	174/17913	0.19483	0.610723	0.555295	8086/221937/2618/9759/3356/23165/23225/129401/5213/100101267/56848/7040/7157/7175/7415	15
GO:0009168	purine ribonucleoside monophosphate biosynthetic process	15/1206	174/17913	0.19483	0.610723	0.555295	8086/221937/2618/9759/3356/23165/23225/129401/5213/100101267/56848/7040/7157/7175/7415	15
GO:0048659	smooth muscle cell proliferation	15/1206	174/17913	0.19483	0.610723	0.555295	657/2081/9759/3156/3611/3717/4193/4209/406905/494336/574506/65009/5728/7048/10221	15
GO:0002283	neutrophil activation involved in immune response	38/1206	488/17913	0.195408	0.610723	0.555295	29/55860/102/240/411/23250/527/80184/23412/10321/1460/3577/23191/1650/80331/1915/2495/2720/2799/8514/4353/23114/4831/9588/5689/5713/5777/5879/5912/6093/5273/121260/11001/6518/6813/7077/203068/7415	38
GO:0006111	regulation of gluconeogenesis	5/1206	46/17913	0.195445	0.610723	0.555295	221937/10296/4485/9572/83667	5
GO:0031055	chromatin remodeling at centromere	5/1206	46/17913	0.195445	0.610723	0.555295	55166/80152/23421/5928/8607	5
GO:0045687	positive regulation of glial cell differentiation	5/1206	46/17913	0.195445	0.610723	0.555295	3066/4099/5270/7040/7161	5
GO:0048538	thymus development	5/1206	46/17913	0.195445	0.610723	0.555295	596/1399/2625/8543/8379	5
GO:0070534	protein K63-linked ubiquitination	5/1206	46/17913	0.195445	0.610723	0.555295	10425/5987/7334/27338/80829	5
GO:0090051	negative regulation of cell migration involved in sprouting angiogenesis	5/1206	46/17913	0.195445	0.610723	0.555295	574447/406989/494336/574506/6915	5
GO:1990089	response to nerve growth factor	5/1206	46/17913	0.195445	0.610723	0.555295	10519/10938/2309/4914/5728	5
GO:0006605	protein targeting	29/1206	364/17913	0.196853	0.614763	0.558969	55750/26985/9179/10425/64422/9530/665/1020/10519/55294/9648/23303/4053/9520/5189/8504/23521/6139/6141/6147/6154/6206/6209/6187/6233/51100/11001/10452/9697	29
GO:0009156	ribonucleoside monophosphate biosynthetic process	16/1206	188/17913	0.198892	0.616097	0.560182	8086/51727/221937/2618/9759/3356/23165/23225/129401/5213/100101267/56848/7040/7157/7175/7415	16
GO:0048002	antigen processing and presentation of peptide antigen	16/1206	188/17913	0.198892	0.616097	0.560182	55860/829/50856/1213/10540/11004/11127/5689/5692/5694/5696/5700/5705/5706/5713/9554	16
GO:0006297	nucleotide-excision repair, DNA gap filling	3/1206	23/17913	0.199119	0.616097	0.560182	10714/6118/6233	3
GO:0007064	mitotic sister chromatid cohesion	3/1206	23/17913	0.199119	0.616097	0.560182	91272/25836/8658	3
GO:0007141	male meiosis I	3/1206	23/17913	0.199119	0.616097	0.560182	675/29947/5889	3
GO:0021895	cerebral cortex neuron differentiation	3/1206	23/17913	0.199119	0.616097	0.560182	6900/26468/63925	3
GO:0032753	positive regulation of interleukin-4 production	3/1206	23/17913	0.199119	0.616097	0.560182	1051/2625/5590	3
GO:0034453	microtubule anchoring	3/1206	23/17913	0.199119	0.616097	0.560182	9648/11127/5108	3
GO:0044818	mitotic G2/M transition checkpoint	3/1206	23/17913	0.199119	0.616097	0.560182	672/29980/25949	3
GO:0051125	regulation of actin nucleation	3/1206	23/17913	0.199119	0.616097	0.560182	23191/342184/5987	3
GO:0051882	mitochondrial depolarization	3/1206	23/17913	0.199119	0.616097	0.560182	596/885/6714	3
GO:0071677	positive regulation of mononuclear cell migration	3/1206	23/17913	0.199119	0.616097	0.560182	1230/284340/7040	3
GO:0072666	establishment of protein localization to vacuole	3/1206	23/17913	0.199119	0.616097	0.560182	26985/9179/9648	3
GO:0097150	neuronal stem cell population maintenance	3/1206	23/17913	0.199119	0.616097	0.560182	2309/5108/5396	3
GO:1902003	regulation of amyloid-beta formation	3/1206	23/17913	0.199119	0.616097	0.560182	406989/8301/6093	3
GO:2000637	positive regulation of gene silencing by miRNA	3/1206	23/17913	0.199119	0.616097	0.560182	1655/7040/7157	3
GO:0072593	reactive oxygen species metabolic process	22/1206	269/17913	0.199807	0.616613	0.560651	26574/337/596/8678/672/2309/2902/9759/3717/4353/4719/5879/27244/83667/9644/285590/56848/7040/7048/7157/7409/7755	22
GO:0000288	nuclear-transcribed mRNA catabolic process, deadenylation-dependent decay	7/1206	71/17913	0.199996	0.616613	0.560651	4850/27257/51690/201626/149041/9652/678	7
GO:0006305	DNA alkylation	7/1206	71/17913	0.199996	0.616613	0.560651	136991/11176/672/29947/64863/4609/6018	7
GO:0006306	DNA methylation	7/1206	71/17913	0.199996	0.616613	0.560651	136991/11176/672/29947/64863/4609/6018	7
GO:0019674	NAD metabolic process	7/1206	71/17913	0.199996	0.616613	0.560651	221937/4190/55191/64802/5213/7157/7415	7
GO:1903313	positive regulation of mRNA metabolic process	7/1206	71/17913	0.199996	0.616613	0.560651	79577/3184/9588/149041/6093/51441/678	7
GO:0007584	response to nutrient	18/1206	215/17913	0.200091	0.616613	0.560651	411/10458/8678/2029/2155/2902/3156/7184/4193/10400/5728/9869/6422/54434/6915/7040/7048/8658	18
GO:0010821	regulation of mitochondrion organization	15/1206	175/17913	0.200776	0.618366	0.562245	10449/10425/9530/596/665/400916/2017/55294/64083/2932/9520/51100/7157/7161/7755	15
GO:0051271	negative regulation of cellular component movement	29/1206	365/17913	0.200943	0.618527	0.562391	29/51378/596/657/1460/2309/2625/23560/3611/225689/60672/574447/406989/494336/574506/65009/7026/3084/5728/5796/5911/5912/9037/6422/8428/23213/6915/7040/10221	29
GO:0007188	adenylate cyclase-modulating G protein-coupled receptor signaling pathway	14/1206	162/17913	0.202481	0.622544	0.566043	11214/57561/1232/2550/2774/3354/406905/4831/5064/5138/5196/60626/6752/7253	14
GO:0099504	synaptic vesicle cycle	14/1206	162/17913	0.202481	0.622544	0.566043	8927/1020/10675/23191/80331/2932/3356/9378/23396/9581/5575/5728/6093/134957	14
GO:0006626	protein targeting to mitochondrion	8/1206	84/17913	0.203489	0.624566	0.567882	55750/10425/9530/665/55294/9520/51100/10452	8
GO:0060420	regulation of heart growth	8/1206	84/17913	0.203489	0.624566	0.567882	657/9150/406905/5728/3516/60485/7048/7161	8
GO:1901379	regulation of potassium ion transmembrane transport	8/1206	84/17913	0.203489	0.624566	0.567882	287/1739/8514/30819/406905/5728/27347/7341	8
GO:0007269	neurotransmitter secretion	13/1206	149/17913	0.203948	0.624566	0.567882	1020/10675/80331/2932/3356/3749/64130/55327/9378/23396/9581/55288/7779	13
GO:0010830	regulation of myotube differentiation	6/1206	59/17913	0.204537	0.624566	0.567882	596/10938/9759/9794/406905/406989	6
GO:0034394	protein localization to cell surface	6/1206	59/17913	0.204537	0.624566	0.567882	287/2013/8514/9860/8301/5796	6
GO:0045123	cellular extravasation	6/1206	59/17913	0.204537	0.624566	0.567882	29/1399/64083/3688/5293/6093	6
GO:0070059	intrinsic apoptotic signaling pathway in response to endoplasmic reticulum stress	6/1206	59/17913	0.204537	0.624566	0.567882	596/1051/90993/9451/23645/7157	6
GO:0072413	signal transduction involved in mitotic cell cycle checkpoint	6/1206	59/17913	0.204537	0.624566	0.567882	6790/1017/4850/4193/6154/7157	6
GO:1902402	signal transduction involved in mitotic DNA damage checkpoint	6/1206	59/17913	0.204537	0.624566	0.567882	6790/1017/4850/4193/6154/7157	6
GO:1902403	signal transduction involved in mitotic DNA integrity checkpoint	6/1206	59/17913	0.204537	0.624566	0.567882	6790/1017/4850/4193/6154/7157	6
GO:2000514	regulation of CD4-positive, alpha-beta T cell activation	6/1206	59/17913	0.204537	0.624566	0.567882	2625/5590/149041/864/9655/7048	6
GO:0071383	cellular response to steroid hormone stimulus	20/1206	243/17913	0.205392	0.624823	0.568116	11214/8312/672/57658/1655/1978/2101/2309/3717/81606/55885/9572/7026/11331/6257/6422/6714/7040/55325/678	20
GO:0009755	hormone-mediated signaling pathway	18/1206	216/17913	0.205499	0.624823	0.568116	11214/8312/672/57658/1460/1655/2101/3717/81606/55885/9572/7026/11331/6257/6422/6714/6752/55325	18
GO:0003203	endocardial cushion morphogenesis	4/1206	35/17913	0.20725	0.624823	0.568116	657/4193/3516/7048	4
GO:0007528	neuromuscular junction development	4/1206	35/17913	0.20725	0.624823	0.568116	375790/1282/1399/7402	4
GO:0014808	release of sequestered calcium ion into cytosol by sarcoplasmic reticulum	4/1206	35/17913	0.20725	0.624823	0.568116	287/801/406905/5566	4
GO:0019076	viral release from host cell	4/1206	35/17913	0.20725	0.624823	0.568116	7726/5987/7251/9525	4
GO:0021587	cerebellum morphogenesis	4/1206	35/17913	0.20725	0.624823	0.568116	1020/2736/5270/7471	4
GO:0035137	hindlimb morphogenesis	4/1206	35/17913	0.20725	0.624823	0.568116	3899/257/657/342184	4
GO:0035890	exit from host	4/1206	35/17913	0.20725	0.624823	0.568116	7726/5987/7251/9525	4
GO:0035891	exit from host cell	4/1206	35/17913	0.20725	0.624823	0.568116	7726/5987/7251/9525	4
GO:0048333	mesodermal cell differentiation	4/1206	35/17913	0.20725	0.624823	0.568116	657/2294/3688/3691	4
GO:0048710	regulation of astrocyte differentiation	4/1206	35/17913	0.20725	0.624823	0.568116	6900/4099/9572/5270	4
GO:0052126	movement in host environment	4/1206	35/17913	0.20725	0.624823	0.568116	7726/5987/7251/9525	4
GO:0052192	movement in environment of other organism involved in symbiotic interaction	4/1206	35/17913	0.20725	0.624823	0.568116	7726/5987/7251/9525	4
GO:0060416	response to growth hormone	4/1206	35/17913	0.20725	0.624823	0.568116	2155/3717/4831/5829	4
GO:0071542	dopaminergic neuron differentiation	4/1206	35/17913	0.20725	0.624823	0.568116	1453/2932/6422/7471	4
GO:0110111	negative regulation of animal organ morphogenesis	4/1206	35/17913	0.20725	0.624823	0.568116	596/55294/2625/23213	4
GO:0008206	bile acid metabolic process	5/1206	47/17913	0.207536	0.624823	0.568116	64801/9572/5007/114883/11001	5
GO:0042059	negative regulation of epidermal growth factor receptor signaling pathway	5/1206	47/17913	0.207536	0.624823	0.568116	27131/122809/9655/8027/7251	5
GO:0043124	negative regulation of I-kappaB kinase/NF-kappaB signaling	5/1206	47/17913	0.207536	0.624823	0.568116	23005/9572/10010/7088/9100	5
GO:0043370	regulation of CD4-positive, alpha-beta T cell differentiation	5/1206	47/17913	0.207536	0.624823	0.568116	2625/5590/149041/864/9655	5
GO:0045815	positive regulation of gene expression, epigenetic	5/1206	47/17913	0.207536	0.624823	0.568116	7913/56848/79101/6908/30834	5
GO:0046638	positive regulation of alpha-beta T cell differentiation	5/1206	47/17913	0.207536	0.624823	0.568116	8943/5590/864/9655/7048	5
GO:0048512	circadian behavior	5/1206	47/17913	0.207536	0.624823	0.568116	3062/10499/9572/5728/7157	5
GO:0072698	protein localization to microtubule cytoskeleton	5/1206	47/17913	0.207536	0.624823	0.568116	6790/1453/10540/2932/5108	5
GO:2001242	regulation of intrinsic apoptotic signaling pathway	14/1206	163/17913	0.208786	0.628234	0.571217	596/8678/90993/9451/55294/53832/4193/79156/6154/219790/6421/6714/7157/7417	14
GO:0002028	regulation of sodium ion transport	7/1206	72/17913	0.20968	0.628567	0.57152	1739/5270/6640/27347/54997/7040/7402	7
GO:0007193	adenylate cyclase-inhibiting G protein-coupled receptor signaling pathway	7/1206	72/17913	0.20968	0.628567	0.57152	2550/2774/3354/5064/5138/60626/6752	7
GO:0042147	retrograde transport, endosome to Golgi	7/1206	72/17913	0.20968	0.628567	0.57152	51272/1213/9648/27131/5987/112936/51699	7
GO:0099643	signal release from synapse	13/1206	150/17913	0.210561	0.628567	0.57152	1020/10675/80331/2932/3356/3749/64130/55327/9378/23396/9581/55288/7779	13
GO:0045185	maintenance of protein location	8/1206	85/17913	0.212424	0.628567	0.57152	1020/11124/9908/64083/152404/9913/23345/5756	8
GO:0048704	embryonic skeletal system morphogenesis	8/1206	85/17913	0.212424	0.628567	0.57152	257/1739/3216/1954/4522/5396/7048/57728	8
GO:0090049	regulation of cell migration involved in sprouting angiogenesis	8/1206	85/17913	0.212424	0.628567	0.57152	10519/55294/9982/574447/406989/494336/574506/6915	8
GO:0006414	translational elongation	11/1206	124/17913	0.213169	0.628567	0.57152	132864/7818/1915/1933/740/54534/10884/10240/64965/7284/90850	11
GO:0008360	regulation of cell shape	11/1206	124/17913	0.213169	0.628567	0.57152	55843/10458/10435/23191/1739/2035/2059/3055/79784/5064/55742	11
GO:0019218	regulation of steroid metabolic process	11/1206	124/17913	0.213169	0.628567	0.57152	337/64801/11218/2672/3156/3422/51360/4597/4802/9572/23541	11
GO:0042177	negative regulation of protein catabolic process	11/1206	124/17913	0.213169	0.628567	0.57152	54971/2272/3156/9860/3084/55872/6093/5270/56658/337867/7471	11
GO:0001657	ureteric bud development	9/1206	98/17913	0.213616	0.628567	0.57152	596/1739/342184/2625/3611/4609/6422/7040/7471	9
GO:0002027	regulation of heart rate	9/1206	98/17913	0.213616	0.628567	0.57152	287/801/2034/4193/406905/5020/5566/6640/51086	9
GO:0021549	cerebellum development	9/1206	98/17913	0.213616	0.628567	0.57152	1020/1399/2618/2736/3184/5270/6752/7157/7471	9
GO:0043266	regulation of potassium ion transport	9/1206	98/17913	0.213616	0.628567	0.57152	287/1739/3356/8514/30819/406905/5728/27347/7341	9
GO:0035305	negative regulation of dephosphorylation	10/1206	111/17913	0.213759	0.628567	0.57152	9530/91272/2029/2932/84930/81706/23645/6093/23075/121256	10
GO:0046620	regulation of organ growth	10/1206	111/17913	0.213759	0.628567	0.57152	657/9150/406905/5728/5897/3516/60485/27230/7048/7161	10
GO:0001658	branching involved in ureteric bud morphogenesis	6/1206	60/17913	0.21536	0.628567	0.57152	596/1739/3611/4609/7040/7471	6
GO:0009108	coenzyme biosynthetic process	20/1206	245/17913	0.215756	0.628567	0.57152	8086/11332/80347/64834/221937/2618/9759/3356/4522/55191/64802/23165/23225/129401/54704/5213/100101267/79717/7157/7175	20
GO:0002097	tRNA wobble base modification	2/1206	13/17913	0.216657	0.628567	0.57152	55250/26610	2
GO:0002921	negative regulation of humoral immune response	2/1206	13/17913	0.216657	0.628567	0.57152	100126311/5777	2
GO:0007320	insemination	2/1206	13/17913	0.216657	0.628567	0.57152	5020/5270	2
GO:0009130	pyrimidine nucleoside monophosphate biosynthetic process	2/1206	13/17913	0.216657	0.628567	0.57152	51727/1854	2
GO:0009312	oligosaccharide biosynthetic process	2/1206	13/17913	0.216657	0.628567	0.57152	2530/6513	2
GO:0009650	UV protection	2/1206	13/17913	0.216657	0.628567	0.57152	2071/2072	2
GO:0010561	negative regulation of glycoprotein biosynthetic process	2/1206	13/17913	0.216657	0.628567	0.57152	26574/9445	2
GO:0010763	positive regulation of fibroblast migration	2/1206	13/17913	0.216657	0.628567	0.57152	9530/7040	2
GO:0010766	negative regulation of sodium ion transport	2/1206	13/17913	0.216657	0.628567	0.57152	5270/27347	2
GO:0030011	maintenance of cell polarity	2/1206	13/17913	0.216657	0.628567	0.57152	286/2932	2
GO:0030205	dermatan sulfate metabolic process	2/1206	13/17913	0.216657	0.628567	0.57152	10675/3425	2
GO:0030490	maturation of SSU-rRNA	2/1206	13/17913	0.216657	0.628567	0.57152	8602/83732	2
GO:0032754	positive regulation of interleukin-5 production	2/1206	13/17913	0.216657	0.628567	0.57152	2625/5590	2
GO:0035745	T-helper 2 cell cytokine production	2/1206	13/17913	0.216657	0.628567	0.57152	2625/5590	2
GO:0042538	hyperosmotic salinity response	2/1206	13/17913	0.216657	0.628567	0.57152	3954/5020	2
GO:0042559	pteridine-containing compound biosynthetic process	2/1206	13/17913	0.216657	0.628567	0.57152	2618/4522	2
GO:0042659	regulation of cell fate specification	2/1206	13/17913	0.216657	0.628567	0.57152	657/8543	2
GO:0043116	negative regulation of vascular permeability	2/1206	13/17913	0.216657	0.628567	0.57152	5138/5139	2
GO:0043374	CD8-positive, alpha-beta T cell differentiation	2/1206	13/17913	0.216657	0.628567	0.57152	596/864	2
GO:0043568	positive regulation of insulin-like growth factor receptor signaling pathway	2/1206	13/17913	0.216657	0.628567	0.57152	55023/7471	2
GO:0044090	positive regulation of vacuole organization	2/1206	13/17913	0.216657	0.628567	0.57152	8678/51100	2
GO:0044794	positive regulation by host of viral process	2/1206	13/17913	0.216657	0.628567	0.57152	5479/128637	2
GO:0045342	MHC class II biosynthetic process	2/1206	13/17913	0.216657	0.628567	0.57152	3066/5196	2
GO:0045759	negative regulation of action potential	2/1206	13/17913	0.216657	0.628567	0.57152	406905/7341	2
GO:0050966	detection of mechanical stimulus involved in sensory perception of pain	2/1206	13/17913	0.216657	0.628567	0.57152	3356/4914	2
GO:0060312	regulation of blood vessel remodeling	2/1206	13/17913	0.216657	0.628567	0.57152	29/7040	2
GO:0060601	lateral sprouting from an epithelium	2/1206	13/17913	0.216657	0.628567	0.57152	2736/23213	2
GO:0061000	negative regulation of dendritic spine development	2/1206	13/17913	0.216657	0.628567	0.57152	3066/5728	2
GO:0071696	ectodermal placode development	2/1206	13/17913	0.216657	0.628567	0.57152	10818/3066	2
GO:0090239	regulation of histone H4 acetylation	2/1206	13/17913	0.216657	0.628567	0.57152	408/672	2
GO:0098903	regulation of membrane repolarization during action potential	2/1206	13/17913	0.216657	0.628567	0.57152	1739/406905	2
GO:0106074	aminoacyl-tRNA metabolism involved in translational fidelity	2/1206	13/17913	0.216657	0.628567	0.57152	55699/7407	2
GO:1903025	regulation of RNA polymerase II regulatory region sequence-specific DNA binding	2/1206	13/17913	0.216657	0.628567	0.57152	55294/64324	2
GO:0002082	regulation of oxidative phosphorylation	3/1206	24/17913	0.21699	0.628567	0.57152	201626/6472/7415	3
GO:0002407	dendritic cell chemotaxis	3/1206	24/17913	0.21699	0.628567	0.57152	1230/3577/1880	3
GO:0003181	atrioventricular valve morphogenesis	3/1206	24/17913	0.21699	0.628567	0.57152	657/4193/7048	3
GO:0003272	endocardial cushion formation	3/1206	24/17913	0.21699	0.628567	0.57152	657/3516/7048	3
GO:0021904	dorsal/ventral neural tube patterning	3/1206	24/17913	0.21699	0.628567	0.57152	2736/5566/57728	3
GO:0032528	microvillus organization	3/1206	24/17913	0.21699	0.628567	0.57152	688/5911/51735	3
GO:0043567	regulation of insulin-like growth factor receptor signaling pathway	3/1206	24/17913	0.21699	0.628567	0.57152	406905/55023/7471	3
GO:0044346	fibroblast apoptotic process	3/1206	24/17913	0.21699	0.628567	0.57152	4609/6422/7157	3
GO:0046639	negative regulation of alpha-beta T cell differentiation	3/1206	24/17913	0.21699	0.628567	0.57152	149041/864/9655	3
GO:0048643	positive regulation of skeletal muscle tissue development	3/1206	24/17913	0.21699	0.628567	0.57152	596/3156/406905	3
GO:0048753	pigment granule organization	3/1206	24/17913	0.21699	0.628567	0.57152	8943/596/1130	3
GO:0051984	positive regulation of chromosome segregation	3/1206	24/17913	0.21699	0.628567	0.57152	8678/225689/6421	3
GO:0060148	positive regulation of posttranscriptional gene silencing	3/1206	24/17913	0.21699	0.628567	0.57152	1655/7040/7157	3
GO:0070199	establishment of protein localization to chromosome	3/1206	24/17913	0.21699	0.628567	0.57152	675/908/55135	3
GO:1901889	negative regulation of cell junction assembly	3/1206	24/17913	0.21699	0.628567	0.57152	5728/6093/6714	3
GO:1902410	mitotic cytokinetic process	3/1206	24/17913	0.21699	0.628567	0.57152	57132/10112/9525	3
GO:1903421	regulation of synaptic vesicle recycling	3/1206	24/17913	0.21699	0.628567	0.57152	1020/23191/6093	3
GO:0007187	G protein-coupled receptor signaling pathway, coupled to cyclic nucleotide second messenger	15/1206	178/17913	0.219104	0.629319	0.572204	11214/57561/1230/1232/2550/2774/3354/406905/4831/5064/5138/5196/60626/6752/7253	15
GO:0010565	regulation of cellular ketone metabolic process	15/1206	178/17913	0.219104	0.629319	0.572204	337/672/1374/100126311/9572/4946/54704/5689/5692/5694/5696/5700/5705/5706/5713	15
GO:0038127	ERBB signaling pathway	12/1206	138/17913	0.219113	0.629319	0.572204	6868/55294/3084/3516/57142/27131/122809/9655/6714/8027/7040/7251	12
GO:0003208	cardiac ventricle morphogenesis	7/1206	73/17913	0.219534	0.629319	0.572204	657/2294/2625/3084/3516/7040/7048	7
GO:0007032	endosome organization	7/1206	73/17913	0.219534	0.629319	0.572204	57132/1182/79156/8027/55654/7251/9525	7
GO:0043627	response to estrogen	7/1206	73/17913	0.219534	0.629319	0.572204	411/672/2155/2625/4193/6422/7048	7
GO:0072401	signal transduction involved in DNA integrity checkpoint	7/1206	73/17913	0.219534	0.629319	0.572204	6790/672/1017/4850/4193/6154/7157	7
GO:0072422	signal transduction involved in DNA damage checkpoint	7/1206	73/17913	0.219534	0.629319	0.572204	6790/672/1017/4850/4193/6154/7157	7
GO:0007622	rhythmic behavior	5/1206	48/17913	0.219864	0.629319	0.572204	3062/10499/9572/5728/7157	5
GO:0042073	intraciliary transport	5/1206	48/17913	0.219864	0.629319	0.572204	51626/22858/11127/5108/57728	5
GO:0045933	positive regulation of muscle contraction	5/1206	48/17913	0.219864	0.629319	0.572204	151/2017/406905/5020/6915	5
GO:0048546	digestive tract morphogenesis	5/1206	48/17913	0.219864	0.629319	0.572204	596/2294/2736/25836/6422	5
GO:0061951	establishment of protein localization to plasma membrane	5/1206	48/17913	0.219864	0.629319	0.572204	8548/64083/10434/23499/83871	5
GO:0071825	protein-lipid complex subunit organization	5/1206	48/17913	0.219864	0.629319	0.572204	337/4353/4547/56112/5566	5
GO:0050900	leukocyte migration	36/1206	467/17913	0.220481	0.629319	0.572204	29/102/6868/51378/1230/1399/9547/284340/3577/2059/2155/2625/64083/1880/63940/3055/255626/3655/3688/3735/1130/4099/5196/5293/23396/5777/5879/6093/51119/6558/6714/27347/23075/7040/8792/7409	36
GO:0070585	protein localization to mitochondrion	11/1206	125/17913	0.220625	0.629319	0.572204	55750/10425/9530/596/665/55294/9520/51100/10452/7157/7161	11
GO:0090150	establishment of protein localization to membrane	23/1206	287/17913	0.220874	0.629319	0.572204	55750/64422/596/8548/1020/10519/64083/10434/23499/8504/83871/23521/6139/6141/6147/6154/6206/6209/6187/6233/7157/7161/9697	23
GO:0045017	glycerolipid biosynthetic process	20/1206	246/17913	0.221027	0.629319	0.572204	171586/55750/377/1460/84188/55294/3356/116255/10400/80055/9489/5287/5293/8395/23396/59339/81490/5728/376497/55697	20
GO:0001843	neural tube closure	8/1206	86/17913	0.221506	0.629319	0.572204	7976/11146/84678/8543/4522/5566/6422/7040	8
GO:0033138	positive regulation of peptidyl-serine phosphorylation	8/1206	86/17913	0.221506	0.629319	0.572204	408/8312/9530/596/85440/57521/54386/7040	8
GO:0034103	regulation of tissue remodeling	8/1206	86/17913	0.221506	0.629319	0.572204	29/53832/6093/6422/6714/7040/8792/7157	8
GO:0048013	ephrin receptor signaling pathway	8/1206	86/17913	0.221506	0.629319	0.572204	23294/10552/2902/4914/5879/3516/6093/6714	8
GO:2000177	regulation of neural precursor cell proliferation	8/1206	86/17913	0.221506	0.629319	0.572204	2309/7976/2736/3611/84678/7040/7157/63925	8
GO:0021987	cerebral cortex development	10/1206	112/17913	0.221673	0.629319	0.572204	1020/1399/200933/2618/2902/2932/26468/81565/57142/6513	10
GO:0060419	heart growth	10/1206	112/17913	0.221673	0.629319	0.572204	11214/657/9150/406905/65009/5728/3516/60485/7048/7161	10
GO:0072599	establishment of protein localization to endoplasmic reticulum	10/1206	112/17913	0.221673	0.629319	0.572204	23521/6139/6141/6147/6154/6206/6209/6187/6233/9697	10
GO:1903510	mucopolysaccharide metabolic process	10/1206	112/17913	0.221673	0.629319	0.572204	411/1213/10675/2720/2799/3038/3425/9806/7040/7358	10
GO:1903828	negative regulation of cellular protein localization	10/1206	112/17913	0.221673	0.629319	0.572204	9530/1020/1213/2932/10434/8301/51715/25942/7040/337867	10
GO:0006007	glucose catabolic process	4/1206	36/17913	0.221711	0.629319	0.572204	221937/4041/5213/7157	4
GO:0006699	bile acid biosynthetic process	4/1206	36/17913	0.221711	0.629319	0.572204	9572/5007/114883/11001	4
GO:0006734	NADH metabolic process	4/1206	36/17913	0.221711	0.629319	0.572204	221937/5213/7157/7415	4
GO:0032885	regulation of polysaccharide biosynthetic process	4/1206	36/17913	0.221711	0.629319	0.572204	1213/2932/10580/7040	4
GO:0033144	negative regulation of intracellular steroid hormone receptor signaling pathway	4/1206	36/17913	0.221711	0.629319	0.572204	672/81606/11331/6422	4
GO:0043243	positive regulation of protein complex disassembly	4/1206	36/17913	0.221711	0.629319	0.572204	3480/9037/140775/6683	4
GO:0050892	intestinal absorption	4/1206	36/17913	0.221711	0.629319	0.572204	2035/3658/51474/6518	4
GO:1903514	release of sequestered calcium ion into cytosol by endoplasmic reticulum	4/1206	36/17913	0.221711	0.629319	0.572204	287/801/406905/5566	4
GO:0010596	negative regulation of endothelial cell migration	9/1206	99/17913	0.222064	0.629319	0.572204	51378/1460/574447/406989/494336/574506/7026/6915/7040	9
GO:0046632	alpha-beta T cell differentiation	9/1206	99/17913	0.222064	0.629319	0.572204	8943/596/2625/1880/5590/149041/864/9655/7048	9
GO:0072163	mesonephric epithelium development	9/1206	99/17913	0.222064	0.629319	0.572204	596/1739/342184/2625/3611/4609/6422/7040/7471	9
GO:0072164	mesonephric tubule development	9/1206	99/17913	0.222064	0.629319	0.572204	596/1739/342184/2625/3611/4609/6422/7040/7471	9
GO:1902106	negative regulation of leukocyte differentiation	9/1206	99/17913	0.222064	0.629319	0.572204	55294/4609/4830/4831/149041/864/6422/9655/10221	9
GO:1903707	negative regulation of hemopoiesis	13/1206	152/17913	0.224061	0.634643	0.577044	79577/10519/55294/4609/4830/4831/5196/64783/149041/864/6422/9655/10221	13
GO:0071216	cellular response to biotic stimulus	17/1206	206/17913	0.225329	0.637898	0.580004	8754/79577/1019/1051/9451/2672/2932/3055/574447/9572/84919/6714/6915/7040/7157/10221/90933	17
GO:0045580	regulation of T cell differentiation	12/1206	139/17913	0.226266	0.639837	0.581767	8943/10385/2625/2736/3559/5590/149041/864/9655/7040/7048/57178	12
GO:0035773	insulin secretion involved in cellular response to glucose stimulus	6/1206	61/17913	0.226373	0.639837	0.581767	408/56943/3156/9572/22841/5879	6
GO:0048645	animal organ formation	6/1206	61/17913	0.226373	0.639837	0.581767	657/10818/2736/3516/23213/7048	6
GO:0002429	immune response-activating cell surface receptor signaling pathway	31/1206	399/17913	0.227265	0.64202	0.583752	10552/10458/596/10385/50856/1399/23191/1967/8893/2625/3055/9404/6885/4588/5293/5566/5689/5692/5694/5696/5700/5705/5706/5713/5777/5879/149041/6714/6794/7334/7409	31
GO:0048568	embryonic organ development	32/1206	413/17913	0.227588	0.642595	0.584275	29/257/657/1051/80184/1739/10049/2034/2294/10818/7976/2625/2736/3216/84678/1954/57534/4522/53904/65009/25836/7026/5396/3516/83852/25949/7040/7048/7157/124590/57728/7471	32
GO:0019882	antigen processing and presentation	18/1206	220/17913	0.227797	0.642845	0.584502	55860/8943/829/50856/1213/10540/11004/11127/5689/5692/5694/5696/5700/5705/5706/5713/83871/9554	18
GO:0021543	pallium development	14/1206	166/17913	0.228212	0.643338	0.584951	1020/1399/8893/200933/2618/2902/2932/26468/81565/4830/5728/57142/6513/22803	14
GO:0051262	protein tetramerization	14/1206	166/17913	0.228212	0.643338	0.584951	10056/2744/2902/8290/3156/3480/3768/3834/6241/25939/6472/7157/7161/80146	14
GO:0055072	iron ion homeostasis	7/1206	74/17913	0.229549	0.646089	0.587452	212/2034/2495/3658/4609/8301/55240	7
GO:0070373	negative regulation of ERK1 and ERK2 cascade	7/1206	74/17913	0.229549	0.646089	0.587452	408/10385/1739/55885/494336/574506/5728	7
GO:0072395	signal transduction involved in cell cycle checkpoint	7/1206	74/17913	0.229549	0.646089	0.587452	6790/672/1017/4850/4193/6154/7157	7
GO:0010906	regulation of glucose metabolic process	10/1206	113/17913	0.229701	0.646177	0.587531	221937/2932/10296/4485/10499/9572/83667/10580/6714/7157	10
GO:0001841	neural tube formation	9/1206	100/17913	0.230638	0.64771	0.588926	7976/11146/84678/8543/57534/4522/5566/6422/7040	9
GO:0046545	development of primary female sexual characteristics	9/1206	100/17913	0.230638	0.64771	0.588926	408/596/675/1051/8893/2309/56956/6422/6714	9
GO:2001237	negative regulation of extrinsic apoptotic signaling pathway	9/1206	100/17913	0.230638	0.64771	0.588926	596/672/2017/3655/5196/55023/85508/6714/55437	9
GO:0060606	tube closure	8/1206	87/17913	0.230729	0.64771	0.588926	7976/11146/84678/8543/4522/5566/6422/7040	8
GO:1901215	negative regulation of neuron death	17/1206	207/17913	0.231227	0.648767	0.589886	408/596/1020/1051/80331/2902/2932/3611/3717/84678/4099/64802/4914/5700/5966/6093/7471	17
GO:0006979	response to oxidative stress	34/1206	442/17913	0.232047	0.650082	0.591082	8754/337/596/8678/1017/132864/1718/2034/2071/55294/2309/2530/3066/3184/3717/4193/4353/4700/4831/84919/9588/5796/5829/27244/83667/6421/25942/6714/8428/2054/7157/25828/7471/7486	34
GO:0007029	endoplasmic reticulum organization	5/1206	49/17913	0.232408	0.650082	0.591082	51062/9451/225689/57142/9697	5
GO:1902369	negative regulation of RNA catabolic process	5/1206	49/17913	0.232408	0.650082	0.591082	9704/1994/10949/3184/10128	5
GO:1904707	positive regulation of vascular smooth muscle cell proliferation	5/1206	49/17913	0.232408	0.650082	0.591082	657/2081/3717/4193/4209	5
GO:0016482	cytosolic transport	12/1206	140/17913	0.233512	0.650082	0.591082	9179/8678/51272/1213/2013/9648/23041/27131/6714/5987/112936/51699	12
GO:0017038	protein import	12/1206	140/17913	0.233512	0.650082	0.591082	55750/84455/51194/79711/3843/5189/8504/11331/51715/7040/7157/7175	12
GO:0090287	regulation of cellular response to growth factor stimulus	22/1206	276/17913	0.234646	0.650082	0.591082	6868/90993/23191/9982/2625/3611/4221/406905/494336/574506/10016/23089/3516/6233/6422/64750/6794/23213/7040/7048/7157/7471	22
GO:0006323	DNA packaging	16/1206	194/17913	0.234675	0.650082	0.591082	146059/55166/80152/1677/255626/8290/79711/23421/4674/23310/148479/5928/8607/7153/7157/7175	16
GO:0006813	potassium ion transport	16/1206	194/17913	0.234675	0.650082	0.591082	287/1017/1739/3356/8514/3749/30819/3758/3768/3763/10089/406905/5728/27347/7341/9525	16
GO:0006612	protein targeting to membrane	14/1206	167/17913	0.234849	0.650082	0.591082	64422/1020/10519/8504/23521/6139/6141/6147/6154/6206/6209/6187/6233/9697	14
GO:0001702	gastrulation with mouth forming second	3/1206	25/17913	0.235174	0.650082	0.591082	10818/1954/7358	3
GO:0003309	type B pancreatic cell differentiation	3/1206	25/17913	0.235174	0.650082	0.591082	2932/4221/5991	3
GO:0006851	mitochondrial calcium ion transmembrane transport	3/1206	25/17913	0.235174	0.650082	0.591082	3954/11331/10730	3
GO:0014829	vascular smooth muscle contraction	3/1206	25/17913	0.235174	0.650082	0.591082	151/80005/3356	3
GO:0030194	positive regulation of blood coagulation	3/1206	25/17913	0.235174	0.650082	0.591082	2161/2155/6915	3
GO:0032461	positive regulation of protein oligomerization	3/1206	25/17913	0.235174	0.650082	0.591082	885/51100/7157	3
GO:0032616	interleukin-13 production	3/1206	25/17913	0.235174	0.650082	0.591082	2625/5590/56848	3
GO:0033522	histone H2A ubiquitination	3/1206	25/17913	0.235174	0.650082	0.591082	84678/84333/4591	3
GO:0035336	long-chain fatty-acyl-CoA metabolic process	3/1206	25/17913	0.235174	0.650082	0.591082	11332/64834/84188	3
GO:0046755	viral budding	3/1206	25/17913	0.235174	0.650082	0.591082	57132/7251/9525	3
GO:0050901	leukocyte tethering or rolling	3/1206	25/17913	0.235174	0.650082	0.591082	64083/3688/6093	3
GO:0071514	genetic imprinting	3/1206	25/17913	0.235174	0.650082	0.591082	672/29947/84333	3
GO:1900048	positive regulation of hemostasis	3/1206	25/17913	0.235174	0.650082	0.591082	2161/2155/6915	3
GO:1900739	regulation of protein insertion into mitochondrial membrane involved in apoptotic signaling pathway	3/1206	25/17913	0.235174	0.650082	0.591082	596/7157/7161	3
GO:1900740	positive regulation of protein insertion into mitochondrial membrane involved in apoptotic signaling pathway	3/1206	25/17913	0.235174	0.650082	0.591082	596/7157/7161	3
GO:0042119	neutrophil activation	38/1206	499/17913	0.235793	0.650082	0.591082	29/55860/102/240/411/23250/527/80184/23412/10321/1460/3577/23191/1650/80331/1915/2495/2720/2799/8514/4353/23114/4831/9588/5689/5713/5777/5879/5912/6093/5273/121260/11001/6518/6813/7077/203068/7415	38
GO:0033865	nucleoside bisphosphate metabolic process	11/1206	127/17913	0.235846	0.650082	0.591082	26027/11332/10380/80347/1622/64834/84188/3156/54704/79717/1836	11
GO:0033875	ribonucleoside bisphosphate metabolic process	11/1206	127/17913	0.235846	0.650082	0.591082	26027/11332/10380/80347/1622/64834/84188/3156/54704/79717/1836	11
GO:0034032	purine nucleoside bisphosphate metabolic process	11/1206	127/17913	0.235846	0.650082	0.591082	26027/11332/10380/80347/1622/64834/84188/3156/54704/79717/1836	11
GO:0045471	response to ethanol	11/1206	127/17913	0.235846	0.650082	0.591082	1978/2059/2625/2902/3066/3156/10400/5728/9869/6915/7284	11
GO:0032365	intracellular lipid transport	4/1206	37/17913	0.236427	0.650082	0.591082	64801/1374/5007/84947	4
GO:0032506	cytokinetic process	4/1206	37/17913	0.236427	0.650082	0.591082	57132/10112/6683/9525	4
GO:0034405	response to fluid shear stress	4/1206	37/17913	0.236427	0.650082	0.591082	8754/9655/6714/7040	4
GO:0042307	positive regulation of protein import into nucleus	4/1206	37/17913	0.236427	0.650082	0.591082	84455/3843/7040/7175	4
GO:0043029	T cell homeostasis	4/1206	37/17913	0.236427	0.650082	0.591082	596/3559/149041/7040	4
GO:0048278	vesicle docking	4/1206	37/17913	0.236427	0.650082	0.591082	10814/10640/65009/6813	4
GO:0060236	regulation of mitotic spindle organization	4/1206	37/17913	0.236427	0.650082	0.591082	57132/1213/7175/9525	4
GO:0060306	regulation of membrane repolarization	4/1206	37/17913	0.236427	0.650082	0.591082	287/1739/406905/6640	4
GO:1905314	semi-lunar valve development	4/1206	37/17913	0.236427	0.650082	0.591082	2625/3516/6093/7040	4
GO:0035249	synaptic transmission, glutamatergic	6/1206	62/17913	0.237563	0.650916	0.59184	1020/2902/3356/9378/4914/5270	6
GO:0038034	signal transduction in absence of ligand	6/1206	62/17913	0.237563	0.650916	0.59184	596/2309/2932/5196/5518/55437	6
GO:0051898	negative regulation of protein kinase B signaling	6/1206	62/17913	0.237563	0.650916	0.59184	10385/10519/1739/23252/10016/5728	6
GO:0097192	extrinsic apoptotic signaling pathway in absence of ligand	6/1206	62/17913	0.237563	0.650916	0.59184	596/2309/2932/5196/5518/55437	6
GO:0006304	DNA modification	10/1206	114/17913	0.237837	0.650916	0.59184	221120/136991/11176/672/29947/2625/64863/4350/4609/6018	10
GO:0007368	determination of left/right symmetry	10/1206	114/17913	0.237837	0.650916	0.59184	23500/1767/51626/2294/1954/57534/65009/5991/83852/7048	10
GO:0045444	fat cell differentiation	18/1206	222/17913	0.239325	0.650916	0.59184	1386/1051/2625/3356/3655/688/55885/4041/25836/9572/5696/862/60485/6422/285590/7040/7471/678	18
GO:0002042	cell migration involved in sprouting angiogenesis	9/1206	101/17913	0.23933	0.650916	0.59184	10519/55294/9982/3688/574447/406989/494336/574506/6915	9
GO:0010923	negative regulation of phosphatase activity	9/1206	101/17913	0.23933	0.650916	0.59184	9530/91272/2029/2932/84930/81706/23645/6093/121256	9
GO:0006919	activation of cysteine-type endopeptidase activity involved in apoptotic process	7/1206	75/17913	0.239716	0.650916	0.59184	9994/885/9451/3717/10016/51065/7415	7
GO:0048024	regulation of mRNA splicing, via spliceosome	7/1206	75/17913	0.239716	0.650916	0.59184	1655/1859/9588/64783/6651/7072/9589	7
GO:0070167	regulation of biomineral tissue development	8/1206	88/17913	0.240085	0.650916	0.59184	56172/657/1230/1051/26271/4077/6093/7040	8
GO:0001732	formation of cytoplasmic translation initiation complex	2/1206	14/17913	0.242196	0.650916	0.59184	8664/8669	2
GO:0007214	gamma-aminobutyric acid signaling pathway	2/1206	14/17913	0.242196	0.650916	0.59184	2550/6558	2
GO:0009109	coenzyme catabolic process	2/1206	14/17913	0.242196	0.650916	0.59184	11332/7415	2
GO:0009129	pyrimidine nucleoside monophosphate metabolic process	2/1206	14/17913	0.242196	0.650916	0.59184	51727/1854	2
GO:0009214	cyclic nucleotide catabolic process	2/1206	14/17913	0.242196	0.650916	0.59184	5138/5150	2
GO:0014854	response to inactivity	2/1206	14/17913	0.242196	0.650916	0.59184	9759/7402	2
GO:0019081	viral translation	2/1206	14/17913	0.242196	0.650916	0.59184	8664/5094	2
GO:0021527	spinal cord association neuron differentiation	2/1206	14/17913	0.242196	0.650916	0.59184	8543/7471	2
GO:0032048	cardiolipin metabolic process	2/1206	14/17913	0.242196	0.650916	0.59184	9489/376497	2
GO:0032310	prostaglandin secretion	2/1206	14/17913	0.242196	0.650916	0.59184	5020/8792	2
GO:0032688	negative regulation of interferon-beta production	2/1206	14/17913	0.242196	0.650916	0.59184	5966/10293	2
GO:0038166	angiotensin-activated signaling pathway	2/1206	14/17913	0.242196	0.650916	0.59184	6093/6714	2
GO:0043517	positive regulation of DNA damage response, signal transduction by p53 class mediator	2/1206	14/17913	0.242196	0.650916	0.59184	1655/6154	2
GO:0044126	regulation of growth of symbiont in host	2/1206	14/17913	0.242196	0.650916	0.59184	4353/5007	2
GO:0045591	positive regulation of regulatory T cell differentiation	2/1206	14/17913	0.242196	0.650916	0.59184	10385/7040	2
GO:0046459	short-chain fatty acid metabolic process	2/1206	14/17913	0.242196	0.650916	0.59184	5095/5096	2
GO:0048368	lateral mesoderm development	2/1206	14/17913	0.242196	0.650916	0.59184	657/2294	2
GO:0048841	regulation of axon extension involved in axon guidance	2/1206	14/17913	0.242196	0.650916	0.59184	1954/9037	2
GO:0051123	RNA polymerase II preinitiation complex assembly	2/1206	14/17913	0.242196	0.650916	0.59184	6908/7157	2
GO:0051547	regulation of keratinocyte migration	2/1206	14/17913	0.242196	0.650916	0.59184	8754/5728	2
GO:0071391	cellular response to estrogen stimulus	2/1206	14/17913	0.242196	0.650916	0.59184	4193/6422	2
GO:0071801	regulation of podosome assembly	2/1206	14/17913	0.242196	0.650916	0.59184	3055/6714	2
GO:0080009	mRNA methylation	2/1206	14/17913	0.242196	0.650916	0.59184	51605/9589	2
GO:0090231	regulation of spindle checkpoint	2/1206	14/17913	0.242196	0.650916	0.59184	10403/7175	2
GO:0090266	regulation of mitotic cell cycle spindle assembly checkpoint	2/1206	14/17913	0.242196	0.650916	0.59184	10403/7175	2
GO:0097154	GABAergic neuron differentiation	2/1206	14/17913	0.242196	0.650916	0.59184	6900/26468	2
GO:1901213	regulation of transcription from RNA polymerase II promoter involved in heart development	2/1206	14/17913	0.242196	0.650916	0.59184	657/3516	2
GO:1901626	regulation of postsynaptic membrane organization	2/1206	14/17913	0.242196	0.650916	0.59184	1399/54434	2
GO:1901722	regulation of cell proliferation involved in kidney development	2/1206	14/17913	0.242196	0.650916	0.59184	2625/4609	2
GO:1902570	protein localization to nucleolus	2/1206	14/17913	0.242196	0.650916	0.59184	51068/7486	2
GO:1903351	cellular response to dopamine	2/1206	14/17913	0.242196	0.650916	0.59184	3066/25942	2
GO:1903504	regulation of mitotic spindle checkpoint	2/1206	14/17913	0.242196	0.650916	0.59184	10403/7175	2
GO:1905049	negative regulation of metallopeptidase activity	2/1206	14/17913	0.242196	0.650916	0.59184	8301/7077	2
GO:0014013	regulation of gliogenesis	11/1206	128/17913	0.243602	0.654039	0.59468	6900/1399/23500/1880/3066/4099/100126311/9572/5270/7040/7161	11
GO:0072175	epithelial tube formation	11/1206	128/17913	0.243602	0.654039	0.59468	80184/7976/2625/11146/84678/8543/57534/4522/5566/6422/7040	11
GO:0043534	blood vessel endothelial cell migration	15/1206	182/17913	0.244612	0.656421	0.596846	6868/51378/10519/1460/2013/55294/9982/3688/5606/574447/406989/494336/574506/6915/7040	15
GO:0000387	spliceosomal snRNP assembly	5/1206	50/17913	0.245148	0.656547	0.59696	11218/25929/6632/6633/6637	5
[truncated: 3,361 more rows]
