# Supplementary material for: DNA methylation profiling to predict overall survival risk in gastric cancer: development and validation of a nomogram to optimize clinical management
Source: J Cancer. 2020 Apr 27;11(15):4352–65. doi: 10.7150/jca.44436 (PMC7255367; doi:10.7150/jca.44436)
Supplement: Supplementary file 3 — Supplementary table 2. [file jcav11p4352s3.xls]

## Sheet: Table S2
Table S2. Significantly enriched KEGG pathways based on genes located at 1737 differentially expressed methylation sites.
ID	Description	GeneRatio	BgRatio	pvalue	p.adjust	qvalue	geneID	Count
hsa05203	Viral carcinogenesis	29/557	201/7913	0.000156602	0.0465108	0.0417056	1386/1388/1232/1017/1019/90993/1739/2961/728340/2967/158983/3066/9759/255626/8379/4193/5293/5566/5700/5829/5879/3516/5966/27044/6714/6908/7157/7187/55697	29
hsa04144	Endocytosis	32/557	243/7913	0.000401964	0.0564011	0.0505741	377/55738/10552/408/8853/829/57132/1212/1213/3577/9265/10938/30844/3480/3559/23096/4193/8395/23396/5590/80223/22841/51100/64750/27131/6714/8027/7048/7251/112936/51699/9525	32
hsa04340	Hedgehog signaling pathway	11/557	50/7913	0.000569708	0.0564011	0.0505741	408/596/1453/1456/2736/2932/11127/1954/23295/5566/64750	11
hsa04115	p53 signaling pathway	13/557	72/7913	0.00135949	0.0704717	0.063191	596/3732/1017/1019/4193/5728/6241/27244/83667/55240/7157/63970/7161	13
hsa05165	Human papillomavirus infection	38/557	330/7913	0.00166374	0.0704717	0.063191	10297/527/8312/1017/1019/1282/1284/90993/1739/1978/7976/2932/3066/3655/3688/3691/3996/9223/9794/84441/4193/4855/5293/5518/5520/5529/5566/5590/5700/5728/5829/3516/6908/7148/7157/7187/7297/7471	38
hsa04152	AMPK signaling pathway	18/557	120/7913	0.0017256	0.0704717	0.063191	81617/1374/90993/1978/1994/2309/3156/3480/6885/5213/5293/5518/5520/5529/57521/6794/92335/55437	18
hsa05222	Small cell lung cancer	15/557	92/7913	0.00176668	0.0704717	0.063191	596/1017/1019/1164/1282/1284/2272/3655/3688/4609/5293/5728/6257/7157/7187	15
hsa05135	Yersinia infection	18/557	121/7913	0.00189823	0.0704717	0.063191	57180/9138/23365/10458/1399/2932/3688/5606/6885/5293/8395/23396/5586/5829/5879/6093/6714/7409	18
hsa05205	Proteoglycans in cancer	26/557	204/7913	0.00220135	0.0726447	0.0651395	286/287/9138/23365/818/2017/1655/2318/10818/7976/3480/3688/4193/4609/5293/4659/5566/5777/5829/5879/6093/6714/7040/7157/7409/7471	26
hsa05202	Transcriptional misregulation in cancer	24/557	186/7913	0.00272237	0.0808544	0.072501	4299/466/5218/1051/1655/2530/2892/3066/8290/3480/4193/4221/4298/4353/4609/4914/5546/5966/862/6257/25942/8148/7048/7157	24
hsa04140	Autophagy - animal	19/557	137/7913	0.00326831	0.08168	0.0732413	55054/64422/84938/596/8678/9451/2081/3480/6885/5293/5566/5728/57521/58528/51100/140775/6794/10010/26100	19
hsa03022	Basal transcription factors	9/557	45/7913	0.00357522	0.08168	0.0732413	2071/2961/728340/2967/404672/6882/8148/6877/6908	9
hsa03050	Proteasome	9/557	45/7913	0.00357522	0.08168	0.0732413	11047/5689/5692/5694/5696/5700/5705/5706/5713	9
hsa04137	Mitophagy - animal	11/557	65/7913	0.00523059	0.106321	0.095337	8678/665/1460/9451/2309/4077/55288/6714/8887/64786/7157	11
hsa04390	Hippo signaling pathway	20/557	154/7913	0.00552441	0.106321	0.095337	10297/8312/657/23418/1453/1739/79981/7976/2736/2932/3996/4609/5518/5520/5590/60485/7040/7048/7161/7471	20
hsa03013	RNA transport	21/557	165/7913	0.00572776	0.106321	0.095337	8086/23191/11218/1915/1917/1967/8893/8664/8669/1973/1978/25929/51068/23165/23225/129401/100101267/7341/6612/387082/7175	21
hsa03008	Ribosome biogenesis in eukaryotes	15/557	105/7913	0.00644812	0.112652	0.101014	1460/10436/54433/26354/23560/55226/55651/51068/57455/25996/83732/51119/84135/10885/22803	15
hsa04919	Thyroid hormone signaling pathway	16/557	119/7913	0.0089486	0.140897	0.126341	2932/3066/4193/116931/10025/4609/10499/4855/5293/5331/5566/6257/25942/6513/6714/7157	16
hsa04211	Longevity regulating pathway	13/557	89/7913	0.00901364	0.140897	0.126341	1386/1388/90993/1978/2309/3480/5293/5566/57521/27244/83667/6794/7157	13
hsa03460	Fanconi anemia pathway	9/557	54/7913	0.0122223	0.16899	0.151531	672/675/2072/55120/5395/5889/6118/7156/7398	9
hsa04510	Focal adhesion	23/557	199/7913	0.0124227	0.16899	0.151531	596/1282/1284/1399/2318/2932/3480/3611/3655/3688/3691/4636/55742/5293/23396/4659/5728/5829/5879/6093/6714/7148/7409	23
hsa05100	Bacterial invasion of epithelial cells	11/557	73/7913	0.0125178	0.16899	0.151531	10552/1212/1213/1399/2017/3611/3688/5293/5829/5879/6714	11
hsa04151	PI3K-Akt signaling pathway	36/557	354/7913	0.015549	0.184609	0.165537	51378/1386/1388/596/672/1017/1019/1282/1284/90993/1978/2309/2783/2932/7184/3480/3559/3655/3688/3691/3717/9223/4193/4609/4914/5293/5586/5518/5520/5529/5728/5879/57521/6794/7148/7157	36
hsa03420	Nucleotide excision repair	8/557	47/7913	0.0156908	0.184609	0.165537	2071/2072/728340/2967/404672/10714/5886/6118	8
hsa04360	Axon guidance	21/557	181/7913	0.0158004	0.184609	0.165537	23365/818/1020/7976/2932/3611/3688/57689/4636/5293/5590/5879/5998/27289/6093/10505/9037/6714/57522/54434/90249	21
hsa04928	Parathyroid hormone synthesis, secretion and action	14/557	106/7913	0.0161611	0.184609	0.165537	11214/9138/408/1386/1388/596/90993/2625/4041/4209/4326/5331/5566/6257	14
hsa00240	Pyrimidine metabolism	9/557	57/7913	0.0171594	0.188754	0.169253	51727/1854/955/4830/654364/4831/4832/29922/6241	9
hsa05213	Endometrial cancer	9/557	58/7913	0.0190897	0.202487	0.181568	10297/8312/2309/2932/3611/4609/5293/5728/7157	9
hsa04150	mTOR signaling pathway	18/557	153/7913	0.0214004	0.213532	0.191471	81617/9681/1978/7976/2932/3480/4041/5293/5728/253260/57521/58528/83667/6794/92335/55437/84219/7471	18
hsa00983	Drug metabolism - other enzymes	11/557	79/7913	0.0217701	0.213532	0.191471	51727/1854/2944/2949/4353/4830/654364/4831/4832/29922/6241	11
hsa04136	Autophagy - other	6/557	32/7913	0.0222879	0.213532	0.191471	55054/64422/84938/8678/57521/26100	6
hsa04062	Chemokine signaling pathway	21/557	189/7913	0.0244787	0.224114	0.20096	408/1230/1232/1399/9547/3577/2309/2783/2932/3055/3717/5196/5293/5331/5566/5590/5829/5879/6093/6714/7409	21
hsa04810	Regulation of actin cytoskeleton	23/557	213/7913	0.0258749	0.224114	0.20096	10297/9138/23365/10552/10458/1399/23191/3645/3655/3688/3691/79784/4636/5293/8395/23396/4659/5829/5879/6093/6714/54434/7409	23
hsa04520	Adherens junction	10/557	71/7913	0.0260367	0.224114	0.20096	10458/1460/3480/6885/5777/5792/5879/10580/6714/7048	10
hsa05163	Human cytomegalovirus infection	24/557	225/7913	0.0264107	0.224114	0.20096	11214/9138/23365/1386/1388/801/1230/1232/1019/90993/1399/1978/2783/2932/4193/4609/5293/5331/5566/5829/5879/6093/6714/7157	24
hsa04530	Tight junction	19/557	169/7913	0.0281713	0.232413	0.208401	57180/1019/149461/2017/1739/3688/3996/9223/79784/140465/5518/5520/5566/5590/5879/51735/6093/6714/6794	19
hsa04310	Wnt signaling pathway	18/557	160/7913	0.0318852	0.255943	0.229501	10297/8312/818/1460/23002/23500/7976/2932/4041/6885/4609/5331/5566/5879/8607/6422/7157/7471	18
hsa05418	Fluid shear stress and atherosclerosis	16/557	139/7913	0.0345777	0.270252	0.242331	596/657/801/2944/2949/7184/6885/5293/5590/5879/6714/7341/6612/387082/7157/25828	16
hsa05210	Colorectal cancer	11/557	86/7913	0.0379837	0.289261	0.259376	10297/8312/596/2932/4609/5293/5879/5900/7040/7048/7157	11
hsa00531	Glycosaminoglycan degradation	4/557	19/7913	0.0403523	0.299615	0.268661	411/2720/2799/3425	4
hsa04728	Dopaminergic synapse	15/557	131/7913	0.041494	0.300578	0.269524	1386/1388/801/818/90993/2774/2783/2892/2932/3763/5331/5518/5520/5529/5566	15
hsa05169	Epstein-Barr virus infection	21/557	201/7913	0.043792	0.309672	0.277679	11047/596/1017/1019/3066/5606/6885/4193/4609/5293/5700/5705/5706/5713/5879/3516/864/25942/7157/7187/7297	21
hsa00280	Valine, leucine and isoleucine degradation	7/557	48/7913	0.0491175	0.333665	0.299192	10449/27034/223/587/26275/5095/5096	7
hsa01521	EGFR tyrosine kinase inhibitor resistance	10/557	79/7913	0.0494318	0.333665	0.299192	596/1978/2309/2932/3480/3717/3084/5293/5728/6714	10
hsa05224	Breast cancer	16/557	147/7913	0.0533234	0.351935	0.315575	10297/8312/672/675/1019/10683/7976/2932/3480/4041/4609/4855/5293/5728/7157/7471	16
hsa04917	Prolactin signaling pathway	9/557	70/7913	0.0556865	0.359541	0.322396	1154/2309/2932/3717/5293/122809/9655/6714/8792	9
hsa04218	Cellular senescence	17/557	160/7913	0.0572115	0.361528	0.324177	801/1017/1019/1978/2309/5606/4193/4609/5293/5728/144715/5928/7040/7048/7157/7417/678	17
hsa04216	Ferroptosis	6/557	40/7913	0.0589621	0.364828	0.327136	2495/5094/23516/55240/7157/7417	6
hsa03440	Homologous recombination	6/557	41/7913	0.0651565	0.388789	0.348622	672/675/10714/5889/6118/7156	6
hsa04114	Oocyte meiosis	14/557	128/7913	0.0654527	0.388789	0.348622	6790/801/818/1017/132864/26271/3480/8379/5518/5529/5566/9232/9748/441272	14
hsa04926	Relaxin signaling pathway	14/557	129/7913	0.0689244	0.401383	0.359915	408/1386/1388/1282/1284/90993/2783/5293/5331/5566/5590/6714/7040/7048	14
hsa00230	Purine metabolism	14/557	130/7913	0.0725157	0.414176	0.371386	955/2272/2618/4830/654364/4831/4832/29922/11164/5138/5139/5146/5150/6241	14
hsa04071	Sphingolipid signaling pathway	13/557	119/7913	0.0745484	0.417752	0.374593	596/5293/5331/5518/5520/5529/5590/5728/5879/6093/6609/56848/7157	13
hsa04330	Notch signaling pathway	7/557	53/7913	0.0763924	0.420158	0.37675	6868/10683/3066/9794/84441/4855/3516	7
hsa05215	Prostate cancer	11/557	97/7913	0.0778886	0.420555	0.377106	596/1017/90993/2932/7184/3480/3645/4193/5293/5728/7157	11
hsa05212	Pancreatic cancer	9/557	75/7913	0.0792966	0.420555	0.377106	675/1019/5293/5879/10928/5900/7040/7048/7157	9
hsa05225	Hepatocellular carcinoma	17/557	168/7913	0.0820847	0.427704	0.383517	10297/8312/1019/7976/2932/2944/2949/3480/4041/4609/55193/5293/5728/7040/7048/7157/7471	17
hsa05220	Chronic myeloid leukemia	9/557	76/7913	0.0846506	0.43347	0.388686	1019/1399/3066/4193/4609/5293/7040/7048/7157	9
hsa04933	AGE-RAGE signaling pathway in diabetic complications	11/557	100/7913	0.0921389	0.463818	0.415899	596/1019/1282/1284/3717/5293/5331/5590/5879/7040/7048	11
hsa05031	Amphetamine addiction	8/557	68/7913	0.103357	0.506035	0.453754	1386/1388/801/818/90993/2892/2902/5566	8
hsa05161	Hepatitis B	16/557	162/7913	0.105364	0.506035	0.453754	1386/1388/596/1017/90993/3717/5606/6885/4609/5293/6714/7040/7048/7157/7187/7297	16
hsa04915	Estrogen signaling pathway	14/557	138/7913	0.105637	0.506035	0.453754	1386/1388/596/801/90993/9166/2550/7184/3763/10499/5293/5331/5566/6714	14
hsa05211	Renal cell carcinoma	8/557	69/7913	0.110146	0.511148	0.458339	1399/8453/2034/5293/5546/5879/6513/7040	8
hsa05230	Central carbon metabolism in cancer	8/557	69/7913	0.110146	0.511148	0.458339	2744/4609/4914/5213/5293/5728/6513/7157	8
hsa05216	Thyroid cancer	5/557	37/7913	0.115354	0.525805	0.471482	4609/4914/6257/7157/7175	5
hsa04666	Fc gamma R-mediated phagocytosis	10/557	93/7913	0.117439	0.525805	0.471482	10552/8853/1399/3055/5293/8395/23396/5879/56848/7409	10
hsa00520	Amino sugar and nucleotide sugar metabolism	6/557	48/7913	0.118616	0.525805	0.471482	8790/29925/10007/4351/7358/80146	6
hsa05030	Cocaine addiction	6/557	49/7913	0.127634	0.529751	0.475021	1386/1388/1020/90993/2902/5566	6
hsa04934	Cushing syndrome	15/557	155/7913	0.129252	0.529751	0.475021	10297/1386/1388/8312/818/1017/1019/90993/7976/2932/4221/84876/5331/5566/7471	15
hsa04722	Neurotrophin signaling pathway	12/557	119/7913	0.131374	0.529751	0.475021	596/801/818/1399/2309/10818/2932/4914/5293/5879/7157/7161	12
hsa05016	Huntington disease	18/557	193/7913	0.133682	0.529751	0.475021	1212/1213/84701/90993/10540/1767/2902/3066/4700/4719/374291/5331/5433/6389/25942/6908/7157/7417	18
hsa05166	Human T-cell leukemia virus 1 infection	20/557	219/7913	0.137896	0.529751	0.475021	1386/1388/1017/1019/90993/1739/3559/8379/4609/5293/5566/5728/9232/6513/6908/7040/7048/7157/55697/7417	20
hsa01524	Platinum drug resistance	8/557	73/7913	0.139644	0.529751	0.475021	596/672/2944/2949/4193/5293/7153/7157	8
hsa00770	Pantothenate and CoA biosynthesis	3/557	19/7913	0.14546	0.529751	0.475021	587/80347/79717	3
hsa05014	Amyotrophic lateral sclerosis (ALS)	6/557	51/7913	0.146623	0.529751	0.475021	596/2902/5606/5879/10452/7157	6
hsa00562	Inositol phosphate metabolism	8/557	74/7913	0.147582	0.529751	0.475021	3632/3705/5287/5293/8395/23396/5331/5728	8
hsa04918	Thyroid hormone synthesis	8/557	74/7913	0.147582	0.529751	0.475021	1386/1388/90993/7184/5331/5566/7253/7270	8
hsa01522	Endocrine resistance	10/557	98/7913	0.150338	0.529751	0.475021	596/1019/10683/3480/4193/4855/5293/5566/6714/7157	10
hsa04925	Aldosterone synthesis and secretion	10/557	98/7913	0.150338	0.529751	0.475021	466/1386/1388/801/818/90993/84876/5138/5331/5566	10
hsa05217	Basal cell carcinoma	7/557	63/7913	0.152536	0.529751	0.475021	10297/8312/7976/2736/2932/7157/7471	7
hsa03040	Spliceosome	13/557	135/7913	0.154119	0.529751	0.475021	9879/1655/8449/9343/51690/25766/6629/6632/6633/6637/25949/10915/29896	13
hsa04142	Lysosome	12/557	123/7913	0.1557	0.529751	0.475021	8943/26985/9179/411/527/1212/1213/1777/2720/2799/3425/6609	12
hsa05214	Glioma	8/557	75/7913	0.155735	0.529751	0.475021	801/818/1019/3480/4193/5293/5728/7157	8
hsa00630	Glyoxylate and dicarboxylate metabolism	4/557	30/7913	0.156864	0.529751	0.475021	4190/5095/5096/6472	4
hsa04070	Phosphatidylinositol signaling system	10/557	99/7913	0.15743	0.529751	0.475021	801/3632/9807/3705/5287/5293/8395/23396/5331/5728	10
hsa05219	Bladder cancer	5/557	41/7913	0.158721	0.529751	0.475021	1019/4193/4609/6714/7157	5
hsa05167	Kaposi sarcoma-associated herpesvirus infection	17/557	186/7913	0.160732	0.529751	0.475021	64422/8678/801/1230/1232/1019/2783/2932/3055/3717/4609/5293/5879/6714/7157/7187/7297	17
hsa04110	Cell cycle	12/557	124/7913	0.162122	0.529751	0.475021	1017/1019/2932/3066/8379/4172/4176/4193/4609/9232/7040/7157	12
hsa04611	Platelet activation	12/557	124/7913	0.162122	0.529751	0.475021	9138/23365/3688/84876/5293/5331/4659/5566/5590/6093/6714/6915	12
hsa00670	One carbon pool by folate	3/557	20/7913	0.162707	0.529751	0.475021	2618/4522/6472	3
hsa05226	Gastric cancer	14/557	149/7913	0.163878	0.529751	0.475021	10297/8312/596/1017/7976/2932/4041/4609/5293/6257/7040/7048/7157/7471	14
hsa05140	Leishmaniasis	8/557	76/7913	0.164098	0.529751	0.475021	1915/1917/9103/3688/3717/6885/5777/7040	8
hsa05162	Measles	13/557	138/7913	0.172714	0.55157	0.494585	596/1017/1019/1460/9451/2932/3559/6885/5293/7157/7161/7187/7297	13
hsa04550	Signaling pathways regulating pluripotency of stem cells	13/557	140/7913	0.185702	0.582454	0.522278	10297/8312/657/7976/2932/3480/3717/4609/84333/5293/9869/4093/7471	13
hsa03010	Ribosome	14/557	153/7913	0.188497	0.582454	0.522278	2197/64965/140801/23521/6139/6141/6147/6154/6206/6209/6187/6233/51065/51187	14
hsa05032	Morphine addiction	9/557	91/7913	0.189285	0.582454	0.522278	408/2550/2567/2783/3763/5138/5139/5150/5566	9
hsa05131	Shigellosis	7/557	67/7913	0.190229	0.582454	0.522278	10552/1399/2017/3688/5879/6093/6714	7
hsa04658	Th1 and Th2 cell differentiation	9/557	92/7913	0.197732	0.593215	0.531928	10683/2625/3559/3717/9794/84441/3516/864/7297	9
hsa00900	Terpenoid backbone biosynthesis	3/557	22/7913	0.198836	0.593215	0.531928	3156/3422/4597	3
hsa00051	Fructose and mannose metabolism	4/557	33/7913	0.199736	0.593215	0.531928	8790/29925/4351/5213	4
hsa00640	Propanoate metabolism	4/557	34/7913	0.214746	0.621312	0.557122	26275/5095/5096/8802	4
hsa04350	TGF-beta signaling pathway	9/557	94/7913	0.215087	0.621312	0.557122	657/4609/5518/6093/4093/64750/7040/7048/7050	9
hsa03430	Mismatch repair	3/557	23/7913	0.217564	0.621312	0.557122	5395/10714/6118	3
hsa04964	Proximal tubule bicarbonate reclamation	3/557	23/7913	0.217564	0.621312	0.557122	2744/4190/8671	3
hsa05010	Alzheimer disease	15/557	171/7913	0.222586	0.6296	0.564554	102/6868/801/1020/84701/9451/2081/2902/2932/4700/4719/374291/5331/57142/6389	15
hsa04931	Insulin resistance	10/557	108/7913	0.228094	0.639093	0.573066	1374/90993/2932/5293/5590/5728/5792/376497/11001/6513	10
hsa03030	DNA replication	4/557	36/7913	0.245619	0.675636	0.605833	4172/4176/10714/6118	4
hsa04012	ErbB signaling pathway	8/557	85/7913	0.247632	0.675636	0.605833	818/1399/1978/2932/4609/3084/5293/6714	8
hsa04024	cAMP signaling pathway	18/557	214/7913	0.247961	0.675636	0.605833	801/818/90993/2550/2892/2902/3354/84876/5020/5139/5293/4659/5566/5879/6093/6752/7253/7409	18
hsa04910	Insulin signaling pathway	12/557	137/7913	0.256551	0.685491	0.61467	801/1399/1978/2932/5293/5566/5575/5590/5792/57521/122809/10580	12
hsa04911	Insulin secretion	8/557	86/7913	0.257688	0.685491	0.61467	1386/1388/818/885/90993/5331/5566/6513	8
hsa00533	Glycosaminoglycan biosynthesis - keratan sulfate	2/557	14/7913	0.258502	0.685491	0.61467	10164/2530	2
hsa04725	Cholinergic synapse	10/557	112/7913	0.262874	0.690916	0.619535	596/818/90993/2783/3717/3768/3763/5293/5331/5566	10
hsa04213	Longevity regulating pathway - multiple species	6/557	62/7913	0.269534	0.698302	0.626157	2309/3066/3480/5293/5566/57521	6
hsa04750	Inflammatory mediator regulation of TRP channels	9/557	100/7913	0.270386	0.698302	0.626157	801/818/3356/5606/4914/5293/5331/5566/6714	9
hsa04971	Gastric acid secretion	7/557	75/7913	0.274914	0.703874	0.631154	801/818/3758/5331/5566/6522/6752	7
hsa03320	PPAR signaling pathway	7/557	76/7913	0.286156	0.726281	0.651246	1374/1622/3611/6257/376497/11001/10580	7
hsa04727	GABAergic synapse	8/557	89/7913	0.288556	0.726281	0.651246	2550/2567/2744/2783/3763/5566/6714/66008	8
hsa00062	Fatty acid elongation	3/557	27/7913	0.29522	0.73681	0.660688	10449/11332/64834	3
hsa04927	Cortisol synthesis and secretion	6/557	65/7913	0.306833	0.759413	0.680955	1386/1388/90993/84876/5331/5566	6
hsa00260	Glycine, serine and threonine metabolism	4/557	40/7913	0.309758	0.760315	0.681764	212/23464/5723/6472	4
hsa00970	Aminoacyl-tRNA biosynthesis	6/557	66/7913	0.31947	0.767595	0.688292	833/10056/55699/3735/57038/7407	6
hsa05223	Non-small cell lung cancer	6/557	66/7913	0.31947	0.767595	0.688292	1019/2272/2309/5293/6257/7157	6
hsa03018	RNA degradation	7/557	79/7913	0.320477	0.767595	0.688292	10438/4850/27257/51690/5213/9652/22803	7
hsa04922	Glucagon signaling pathway	9/557	106/7913	0.329347	0.782528	0.701682	1386/801/818/1374/90993/5213/5331/5566/6513	9
hsa05130	Pathogenic Escherichia coli infection	16/557	201/7913	0.34096	0.803692	0.720659	9138/23365/10552/10458/149461/2017/23191/9265/3055/3688/6885/79784/5777/5879/6093/203068	16
hsa00020	Citrate cycle (TCA cycle)	3/557	30/7913	0.35456	0.825055	0.739815	4190/6389/8802	3
hsa04924	Renin secretion	6/557	69/7913	0.357773	0.825055	0.739815	801/1179/84876/5139/5331/5566	6
hsa04066	HIF-1 signaling pathway	9/557	109/7913	0.3597	0.825055	0.739815	51378/596/818/8453/1978/3480/5213/5293/6513	9
hsa04120	Ubiquitin mediated proteolysis	11/557	136/7913	0.361135	0.825055	0.739815	672/8453/55120/55294/4193/23295/64750/4591/7334/55585/27338	11
hsa05120	Epithelial cell signaling in Helicobacter pylori infection	6/557	70/7913	0.370622	0.831729	0.7458	102/6868/527/3577/5879/6714	6
hsa03020	RNA polymerase	3/557	31/7913	0.374253	0.831729	0.7458	5433/10621/30834	3
hsa04713	Circadian entrainment	8/557	97/7913	0.374406	0.831729	0.7458	801/818/2783/2892/2902/3763/5331/5566	8
hsa04962	Vasopressin-regulated water reabsorption	4/557	44/7913	0.375258	0.831729	0.7458	90993/10540/51626/5566	4
hsa04668	TNF signaling pathway	9/557	112/7913	0.390368	0.852494	0.764419	1386/1388/9530/1051/90993/5606/6885/5293/7187	9
hsa05145	Toxoplasmosis	9/557	112/7913	0.390368	0.852494	0.764419	240/596/3655/3688/3717/5606/6885/7040/7297	9
hsa04914	Progesterone-mediated oocyte maturation	8/557	99/7913	0.396275	0.853022	0.764893	6790/1017/132864/3480/8379/5293/5566/441272	8
hsa05218	Melanoma	6/557	72/7913	0.396354	0.853022	0.764893	1019/3480/4193/5293/5728/7157	6
hsa00310	Lysine degradation	5/557	59/7913	0.40212	0.853068	0.764935	223/64324/9869/83852/79723	5
hsa04370	VEGF signaling pathway	5/557	59/7913	0.40212	0.853068	0.764935	5293/5829/5879/56848/6714	5
hsa04015	Rap1 signaling pathway	16/557	210/7913	0.408297	0.856234	0.767773	51378/801/1399/2902/3480/3688/9223/5606/5293/5331/5590/5879/5900/51735/6714/7409	16
hsa05160	Hepatitis C	12/557	155/7913	0.409403	0.856234	0.767773	1017/1019/149461/9451/2932/4609/5293/5518/5520/7157/7187/7297	12
hsa04916	Melanogenesis	8/557	101/7913	0.418166	0.856234	0.767773	801/818/90993/7976/2932/5331/5566/7471	8
hsa04973	Carbohydrate digestion and absorption	4/557	47/7913	0.424107	0.856234	0.767773	280/5293/5331/6518	4
hsa04512	ECM-receptor interaction	7/557	88/7913	0.426086	0.856234	0.767773	375790/1282/1284/3655/3688/3691/7148	7
hsa04540	Gap junction	7/557	88/7913	0.426086	0.856234	0.767773	1453/57369/3356/5331/5566/6714/203068	7
hsa04972	Pancreatic secretion	8/557	102/7913	0.429098	0.856234	0.767773	280/885/1179/5331/5879/6558/6522/8671	8
hsa05146	Amoebiasis	8/557	102/7913	0.429098	0.856234	0.767773	1282/1284/2774/5293/5331/5566/5273/7040	8
hsa00040	Pentose and glucuronate interconversions	3/557	34/7913	0.432441	0.856234	0.767773	51084/7358/9942	3
hsa04130	SNARE interactions in vesicular transport	3/557	34/7913	0.432441	0.856234	0.767773	51272/9554/2054	3
hsa01200	Carbon metabolism	9/557	117/7913	0.441649	0.865397	0.77599	26275/4190/5095/5096/5213/5723/6389/6472/8802	9
hsa04068	FoxO signaling pathway	10/557	131/7913	0.442897	0.865397	0.77599	1017/2309/3480/4193/5293/5728/5897/6794/7040/7048	10
hsa04514	Cell adhesion molecules (CAMs)	11/557	146/7913	0.45305	0.879449	0.78859	214/149461/6900/152404/3655/3688/57689/4099/23114/9378/5792	11
hsa03015	mRNA surveillance pathway	7/557	91/7913	0.461189	0.883285	0.792029	1477/4440/5518/5520/5529/23381/55339	7
hsa04630	JAK-STAT signaling pathway	12/557	162/7913	0.470904	0.883285	0.792029	596/1154/53832/3559/3717/4609/5293/5777/122809/9655/8027/7297	12
hsa00510	N-Glycan biosynthesis	4/557	50/7913	0.471957	0.883285	0.792029	1650/2530/4122/146664	4
hsa04961	Endocrine and other factor-regulated calcium reabsorption	4/557	50/7913	0.471957	0.883285	0.792029	1212/1213/5331/5566	4
hsa04929	GnRH secretion	5/557	64/7913	0.472671	0.883285	0.792029	408/2550/3763/5293/5331	5
hsa04721	Synaptic vesicle cycle	6/557	78/7913	0.47287	0.883285	0.792029	527/1212/1213/10814/6536/2054	6
hsa04261	Adrenergic signaling in cardiomyocytes	11/557	149/7913	0.4805	0.885003	0.79357	1386/1388/596/801/818/90993/5331/5518/5520/5529/5566	11
hsa04932	Non-alcoholic fatty liver disease (NAFLD)	11/557	149/7913	0.4805	0.885003	0.79357	84701/9451/2081/2932/4700/4719/374291/5293/5879/6389/7040	11
hsa04657	IL-17 signaling pathway	7/557	93/7913	0.484333	0.885003	0.79357	1051/1994/2932/7184/6885/225689/7187	7
hsa04960	Aldosterone-regulated sodium reabsorption	3/557	37/7913	0.48854	0.885003	0.79357	3758/5293/6338	3
hsa00515	Mannose type O-glycan biosynthesis	2/557	23/7913	0.488688	0.885003	0.79357	148789/146664	2
hsa04141	Protein processing in endoplasmic reticulum	12/557	165/7913	0.497005	0.894609	0.802184	1388/596/1650/80331/9451/2081/7184/10960/51360/23645/5886/7415	12
hsa05221	Acute myeloid leukemia	5/557	66/7913	0.500182	0.894903	0.802447	1978/4353/4609/5293/862	5
hsa04720	Long-term potentiation	5/557	67/7913	0.51373	0.900125	0.80713	801/818/2902/5331/5566	5
hsa04022	cGMP-PKG signaling pathway	12/557	167/7913	0.514241	0.900125	0.80713	151/1386/1388/801/90993/4209/5138/5139/5331/4659/6093/7417	12
hsa04921	Oxytocin signaling pathway	11/557	153/7913	0.516642	0.900125	0.80713	801/818/3768/3763/140465/5020/5331/4659/5566/6093/6714	11
hsa04978	Mineral absorption	4/557	53/7913	0.518253	0.900125	0.80713	2495/4501/7779/55503	4
hsa00920	Sulfur metabolism	1/557	10/7913	0.518254	0.900125	0.80713	10380	1
hsa00513	Various types of N-glycan biosynthesis	3/557	39/7913	0.5244	0.90402	0.810622	1650/2530/4122	3
hsa04664	Fc epsilon RI signaling pathway	5/557	68/7913	0.527125	0.90402	0.810622	240/5606/5293/5879/7409	5
hsa04670	Leukocyte transendothelial migration	8/557	112/7913	0.536129	0.90402	0.810622	149461/3688/4636/5293/5829/5879/6093/7409	8
hsa05034	Alcoholism	13/557	184/7913	0.536633	0.90402	0.810622	1386/1388/801/90993/2783/2902/158983/3066/9759/221613/255626/8290/5566	13
hsa04920	Adipocytokine signaling pathway	5/557	69/7913	0.540355	0.90402	0.810622	1374/3717/6257/6513/6794	5
hsa05231	Choline metabolism in cancer	7/557	98/7913	0.540804	0.90402	0.810622	1978/10434/5293/8395/23396/5879/5900	7
hsa05033	Nicotine addiction	3/557	40/7913	0.541803	0.90402	0.810622	2567/2892/2902	3
hsa05134	Legionellosis	4/557	56/7913	0.56256	0.928427	0.832508	1915/1917/9554/7415	4
hsa04061	Viral protein interaction with cytokine and cytokine receptor	7/557	100/7913	0.562683	0.928427	0.832508	1230/1232/9547/3577/53832/3559/5196	7
hsa00053	Ascorbate and aldarate metabolism	2/557	27/7913	0.576166	0.939634	0.842557	223/7358	2
hsa01040	Biosynthesis of unsaturated fatty acids	2/557	27/7913	0.576166	0.939634	0.842557	11332/64834	2
hsa04976	Bile secretion	5/557	72/7913	0.578966	0.939634	0.842557	3156/5566/6513/6522/8671	5
hsa05142	Chagas disease (American trypanosomiasis)	7/557	102/7913	0.584081	0.942783	0.84538	2774/5293/5331/5518/5520/7040/7048	7
hsa04660	T cell receptor signaling pathway	7/557	103/7913	0.594586	0.949773	0.851648	1019/1739/2932/6885/5293/5777/7409	7
hsa04217	Necroptosis	11/557	162/7913	0.594807	0.949773	0.851648	596/818/57132/11124/2495/221613/3717/6609/7297/7417/9525	11
hsa05235	PD-L1 expression and PD-1 checkpoint pathway in cancer	6/557	89/7913	0.604021	0.951004	0.852752	1460/3717/5606/5293/5728/5777	6
hsa00071	Fatty acid degradation	3/557	44/7913	0.607562	0.951004	0.852752	10449/223/1374	3
hsa03450	Non-homologous end-joining	1/557	13/7913	0.613114	0.951004	0.852752	7518	1
hsa05152	Tuberculosis	12/557	179/7913	0.613292	0.951004	0.852752	23365/527/596/801/818/1051/9103/3717/4802/56848/6714/7040	12
hsa04970	Salivary secretion	6/557	90/7913	0.615056	0.951004	0.852752	801/5331/5566/6558/6522/55503	6
hsa04392	Hippo signaling pathway - multiple species	2/557	29/7913	0.615624	0.951004	0.852752	79981/60485	2
hsa04730	Long-term depression	4/557	60/7913	0.617992	0.951004	0.852752	2892/3480/5331/5518	4
hsa04659	Th17 cell differentiation	7/557	107/7913	0.635206	0.967564	0.867601	2625/3559/3717/6257/7040/7048/7297	7
hsa04930	Type II diabetes mellitus	3/557	46/7913	0.637992	0.967564	0.867601	5293/5590/122809	3
hsa04912	GnRH signaling pathway	6/557	93/7913	0.647101	0.967564	0.867601	801/818/5606/5331/5566/6714	6
hsa00052	Galactose metabolism	2/557	31/7913	0.652204	0.967564	0.867601	2720/5213	2
hsa01523	Antifolate resistance	2/557	31/7913	0.652204	0.967564	0.867601	2618/6472	2
hsa04710	Circadian rhythm	2/557	31/7913	0.652204	0.967564	0.867601	1453/9572	2
hsa00600	Sphingolipid metabolism	3/557	47/7913	0.652575	0.967564	0.867601	2720/6609/56848	3
hsa00603	Glycosphingolipid biosynthesis - globo and isoglobo series	1/557	15/7913	0.66575	0.967564	0.867601	2524	1
hsa00604	Glycosphingolipid biosynthesis - ganglio series	1/557	15/7913	0.66575	0.967564	0.867601	2720	1
hsa04215	Apoptosis - multiple species	2/557	32/7913	0.66943	0.967564	0.867601	596/8678	2
hsa04014	Ras signaling pathway	15/557	232/7913	0.673279	0.967564	0.867601	51378/801/55770/2783/2902/3480/4914/5293/5566/5879/10928/5900/5924/5966/8036	15
hsa04913	Ovarian steroidogenesis	3/557	49/7913	0.680467	0.967564	0.867601	240/3480/5566	3
hsa00410	beta-Alanine metabolism	2/557	33/7913	0.685958	0.967564	0.867601	223/26275	2
hsa03410	Base excision repair	2/557	33/7913	0.685958	0.967564	0.867601	4350/10714	2
hsa04380	Osteoclast differentiation	8/557	128/7913	0.687779	0.967564	0.867601	9103/6885/5293/5879/7040/7048/8792/7297	8
hsa04010	MAPK signaling pathway	19/557	295/7913	0.692404	0.967564	0.867601	51378/408/1386/1399/80824/1850/2318/3480/5606/6885/23162/4609/4914/5566/5879/5924/7040/7048/7157	19
hsa05206	MicroRNAs in cancer	20/557	310/7913	0.692734	0.967564	0.867601	10297/596/672/1399/7976/2744/3066/9759/4193/406905/406989/494335/4609/4855/5293/5728/6093/57521/7148/7157	20
hsa05110	Vibrio cholerae infection	3/557	50/7913	0.693776	0.967564	0.867601	527/5566/6558	3
hsa04662	B cell receptor signaling pathway	5/557	82/7913	0.693909	0.967564	0.867601	2932/5293/5777/5879/7409	5
hsa05132	Salmonella infection	5/557	82/7913	0.693909	0.967564	0.867601	10552/2318/5586/5879/6093	5
hsa04724	Glutamatergic synapse	7/557	114/7913	0.700374	0.972014	0.871592	2744/2783/2892/2902/5331/5566/22941	7
hsa04742	Taste transduction	5/557	83/7913	0.704131	0.972683	0.872191	2550/3354/5566/6326/6338	5
hsa04726	Serotonergic synapse	7/557	115/7913	0.70903	0.973442	0.872872	240/2783/3354/3356/3763/5331/5566	7
hsa00450	Selenocompound metabolism	1/557	17/7913	0.711236	0.973442	0.872872	22929	1
hsa04270	Vascular smooth muscle contraction	8/557	132/7913	0.720389	0.981387	0.879996	9138/23365/801/140465/5331/4659/5566/6093	8
hsa04723	Retrograde endocannabinoid signaling	9/557	148/7913	0.723649	0.981387	0.879996	2567/2783/2892/3763/4700/4719/374291/5331/5566	9
hsa00511	Other glycan degradation	1/557	18/7913	0.731606	0.983199	0.881621	2720	1
hsa01210	2-Oxocarboxylic acid metabolism	1/557	18/7913	0.731606	0.983199	0.881621	587	1
hsa04622	RIG-I-like receptor signaling pathway	4/557	70/7913	0.735987	0.984631	0.882905	64343/6885/10010/7187	4
hsa00760	Nicotinate and nicotinamide metabolism	2/557	37/7913	0.745383	0.986479	0.884562	55191/64802	2
hsa05340	Primary immunodeficiency	2/557	37/7913	0.745383	0.986479	0.884562	84876/5897	2
hsa00100	Steroid biosynthesis	1/557	19/7913	0.750541	0.986479	0.884562	1718	1
hsa04210	Apoptosis	8/557	136/7913	0.750654	0.986479	0.884562	596/1677/9451/2081/4914/5293/7157/63970	8
hsa04923	Regulation of lipolysis in adipocytes	3/557	55/7913	0.754064	0.986595	0.884666	5293/5566/7253	3
hsa04371	Apelin signaling pathway	8/557	137/7913	0.75785	0.9872	0.885208	8678/801/2783/9759/4209/5331/5566/56848	8
hsa00480	Glutathione metabolism	3/557	56/7913	0.764904	0.992037	0.889546	2944/2949/6241	3
hsa00620	Pyruvate metabolism	2/557	39/7913	0.771308	0.995993	0.893093	223/4190	2
hsa01212	Fatty acid metabolism	3/557	57/7913	0.775352	0.996882	0.89389	10449/1374/64834	3
hsa01230	Biosynthesis of amino acids	4/557	75/7913	0.783685	0.999991	0.896678	587/5213/5723/6472	4
hsa00220	Arginine biosynthesis	1/557	21/7913	0.784505	0.999991	0.896678	2744	1
hsa05012	Parkinson disease	8/557	142/7913	0.791621	1	0.896686	84701/2774/4700/4719/374291/5566/6389/7417	8
hsa05133	Pertussis	4/557	76/7913	0.792354	1	0.896686	720/721/801/3688	4
hsa04975	Fat digestion and absorption	2/557	41/7913	0.794903	1	0.896686	337/4547	2
hsa00514	Other types of O-glycan biosynthesis	1/557	22/7913	0.799714	1	0.896686	283464	1
hsa04020	Calcium signaling pathway	11/557	193/7913	0.808128	1	0.896686	801/818/2774/2902/3356/84876/5331/5566/56848/6915/7417	11
hsa00561	Glycerolipid metabolism	3/557	61/7913	0.813391	1	0.896686	55750/223/116255	3
hsa00340	Histidine metabolism	1/557	23/7913	0.813852	1	0.896686	223	1
hsa05414	Dilated cardiomyopathy (DCM)	5/557	96/7913	0.815467	1	0.896686	3655/3688/3691/5566/7040	5
hsa04610	Complement and coagulation cascades	4/557	79/7913	0.816698	1	0.896686	720/721/2161/2155	4
hsa00534	Glycosaminoglycan biosynthesis - heparan sulfate / heparin	1/557	24/7913	0.826993	1	0.896686	2137	1
hsa04977	Vitamin digestion and absorption	1/557	24/7913	0.826993	1	0.896686	337	1
hsa04072	Phospholipase D signaling pathway	8/557	148/7913	0.827376	1	0.896686	3577/9265/5293/8395/23396/5331/5900/56848	8
hsa05322	Systemic lupus erythematosus	7/557	133/7913	0.836251	1	0.896686	720/721/158983/221613/255626/8290/6632	7
hsa00563	Glycosylphosphatidylinositol (GPI)-anchor biosynthesis	1/557	25/7913	0.839208	1	0.896686	80055	1
hsa04146	Peroxisome	4/557	83/7913	0.845462	1	0.896686	84188/5189/8504/11001	4
hsa04145	Phagosome	8/557	152/7913	0.848442	1	0.896686	527/9103/3688/4353/5879/9554/23673/203068	8
hsa04064	NF-kappa B signaling pathway	5/557	102/7913	0.854154	1	0.896686	596/1460/6885/8792/7187	5
hsa00601	Glycosphingolipid biosynthesis - lacto and neolacto series	1/557	27/7913	0.861116	1	0.896686	2524	1
hsa04966	Collecting duct acid secretion	1/557	27/7913	0.861116	1	0.896686	527	1
hsa04620	Toll-like receptor signaling pathway	5/557	104/7913	0.865453	1	0.896686	5606/6885/5293/5879/7187	5
hsa04625	C-type lectin receptor signaling pathway	5/557	104/7913	0.865453	1	0.896686	23365/801/4193/5293/6714	5
hsa00270	Cysteine and methionine metabolism	2/557	49/7913	0.869049	1	0.896686	587/4190	2
hsa04744	Phototransduction	1/557	28/7913	0.870925	1	0.896686	801	1
hsa04979	Cholesterol metabolism	2/557	50/7913	0.876352	1	0.896686	337/7417	2
hsa05410	Hypertrophic cardiomyopathy (HCM)	4/557	90/7913	0.886647	1	0.896686	3655/3688/3691/7040	4
hsa04621	NOD-like receptor signaling pathway	9/557	178/7913	0.888287	1	0.896686	55054/596/6885/5331/10010/7187/25828/7297/7417	9
hsa00030	Pentose phosphate pathway	1/557	30/7913	0.888518	1	0.896686	5213	1
hsa00512	Mucin type O-glycan biosynthesis	1/557	31/7913	0.896395	1	0.896686	79623	1
hsa04714	Thermogenesis	12/557	231/7913	0.897446	1	0.896686	1386/84701/1374/90993/10818/5606/4700/4719/374291/5566/57521/6389	12
hsa05168	Herpes simplex virus 1 infection	28/557	491/7913	0.903867	1	0.896686	596/9451/1967/8893/1978/29915/3717/6885/5293/6714/7157/7187/7297/7743/7755/90987/57343/26152/79175/147686/170959/340385/147929/51385/146542/440077/92595/7637	28
hsa04974	Protein digestion and absorption	4/557	95/7913	0.909882	1	0.896686	1305/340267/1282/1284	4
hsa00190	Oxidative phosphorylation	6/557	133/7913	0.914414	1	0.896686	527/84701/4700/4719/374291/6389	6
hsa05412	Arrhythmogenic right ventricular cardiomyopathy (ARVC)	3/557	77/7913	0.915497	1	0.896686	3655/3688/3691	3
hsa00564	Glycerophospholipid metabolism	4/557	97/7913	0.917924	1	0.896686	10434/10400/9489/81490	4
hsa05020	Prion diseases	1/557	35/7913	0.922725	1	0.896686	5566	1
hsa00250	Alanine, aspartate and glutamate metabolism	1/557	36/7913	0.928189	1	0.896686	2744	1
hsa00500	Starch and sucrose metabolism	1/557	36/7913	0.928189	1	0.896686	280	1
hsa05143	African trypanosomiasis	1/557	37/7913	0.933267	1	0.896686	5331	1
hsa05170	Human immunodeficiency virus 1 infection	10/557	212/7913	0.937154	1	0.896686	596/801/1399/2783/5606/6885/5293/5829/5879/25939	10
hsa05321	Inflammatory bowel disease (IBD)	2/557	65/7913	0.949131	1	0.896686	2625/7040	2
hsa00380	Tryptophan metabolism	1/557	42/7913	0.953758	1	0.896686	223	1
hsa00860	Porphyrin and chlorophyll metabolism	1/557	42/7913	0.953758	1	0.896686	212	1
hsa00010	Glycolysis / Gluconeogenesis	2/557	68/7913	0.957631	1	0.896686	223/5213	2
hsa02010	ABC transporters	1/557	45/7913	0.962898	1	0.896686	11194	1
hsa05323	Rheumatoid arthritis	3/557	93/7913	0.964055	1	0.896686	527/7040/8792	3
hsa00982	Drug metabolism - cytochrome P450	2/557	72/7913	0.966872	1	0.896686	2944/2949	2
hsa05150	Staphylococcus aureus infection	3/557	96/7913	0.969548	1	0.896686	720/721/9103	3
hsa04672	Intestinal immune network for IgA production	1/557	49/7913	0.972342	1	0.896686	7040	1
hsa05144	Malaria	1/557	49/7913	0.972342	1	0.896686	7040	1
hsa00980	Metabolism of xenobiotics by cytochrome P450	2/557	76/7913	0.974158	1	0.896686	2944/2949	2
hsa00330	Arginine and proline metabolism	1/557	50/7913	0.974301	1	0.896686	223	1
hsa04060	Cytokine-cytokine receptor interaction	13/557	294/7913	0.977578	1	0.896686	657/1230/1232/9547/284340/3577/2657/53832/3559/5196/7040/7048/8792	13
hsa05320	Autoimmune thyroid disease	1/557	53/7913	0.979385	1	0.896686	7253	1
hsa05204	Chemical carcinogenesis	2/557	82/7913	0.982268	1	0.896686	2944/2949	2
hsa04650	Natural killer cell mediated cytotoxicity	4/557	131/7913	0.985205	1	0.896686	5293/5777/5879/7409	4
hsa05416	Viral myocarditis	1/557	60/7913	0.987679	1	0.896686	5879	1
hsa00590	Arachidonic acid metabolism	1/557	63/7913	0.99012	1	0.896686	240	1
hsa04623	Cytosolic DNA-sensing pathway	1/557	63/7913	0.99012	1	0.896686	10621	1
hsa04080	Neuroactive ligand-receptor interaction	14/557	340/7913	0.992034	1	0.896686	151/885/2550/2567/2892/2902/3062/3354/3356/5020/9934/6752/6915/7253	14
hsa04640	Hematopoietic cell lineage	2/557	97/7913	0.993207	1	0.896686	3559/3655	2
hsa05164	Influenza A	5/557	170/7913	0.994067	1	0.896686	1019/3717/5293/7187/7297	5
hsa04612	Antigen processing and presentation	1/557	77/7913	0.996477	1	0.896686	4802	1
hsa04260	Cardiac muscle contraction	1/557	86/7913	0.998186	1	0.896686	84701	1
hsa04740	Olfactory transduction	8/557	448/7913	1	1	0.896686	408/801/818/2774/144124/135924/5138/5566	8
