# Supplementary material for: DNA methylation profiling to predict overall survival risk in gastric cancer: development and validation of a nomogram to optimize clinical management
Source: J Cancer. 2020 Apr 27;11(15):4352–65. doi: 10.7150/jca.44436 (PMC7255367; doi:10.7150/jca.44436)
Supplement: Supplementary file 4 — Supplementary table 3. [file jcav11p4352s4.xls]

## Sheet: Table S3
Table S3. Hazard ratios and 95% CIs as well as P.values of 1737 methylation sites based on univariate Cox regression analysis.
Characteristics	Hazard.Ratio	CI95	P.value
cg00570097	5.1	0.36-72.37	0.22871
cg11962078	1.08	0.19-6.08	0.93052
cg00166234	13109.5	0-2.73793814859863e+29	0.74993
cg12595990	141.14	0-36160346227364061184	0.80876
cg24120822	84.68	0-2.88223732822465e+21	0.84661
cg10347998	26.64	0-6376843964428.4	0.80604
cg03493300	0.21	0.05-0.84	0.0275
cg03309932	1.74	0.62-4.87	0.28884
cg25157839	0.07	0-8.77	0.27671
cg02771230	0.63	0.03-14.13	0.76968
cg04017116	3.21828e+11	0-4.51453144019248e+25	0.11087
cg02365220	1.86	0.44-7.88	0.39838
cg05462360	0	0-375995977741653	0.39302
cg00776808	5.76693e+06	0-4.09822135598597e+29	0.562
cg13610622	2.2	0.17-29.1	0.54955
cg03384915	5.59	0.46-67.99	0.17725
cg12698834	18.55	0.02-18739.87	0.40804
cg18759110	2.5	0.01-464.63	0.7307
cg19259125	0.02	0-6.41	0.18452
cg25866089	1.27	0.4-4.08	0.68814
cg24506221	0.66	0.39-1.12	0.12387
cg25545336	1.06	0.05-23.48	0.97111
cg07154904	117.53	0.19-73534	0.14679
cg27509823	1.55	0.07-36.45	0.78566
cg14508904	0.22	0-1095.7	0.72959
cg10123421	0.48	0.14-1.62	0.23661
cg27047424	35.12	0-756734.16	0.4845
cg19445734	0.39	0.11-1.31	0.12801
cg02955077	1.29618e+20	1254.38-1.33937701623918e+37	0.02051
cg20955831	0	0-3803.54	0.36389
cg18358754	0	0-673673995801110144	0.2314
cg27087150	1.72	0.01-526.77	0.85268
cg09106948	2.59	0.01-479.15	0.7214
cg24928900	0.38	0.07-2.1	0.27005
cg04393675	2012.68	0-1.57387993467632e+21	0.71744
cg26955850	0.36	0.09-1.49	0.16007
cg07871202	0.52	0.16-1.71	0.28025
cg19045191	0.23	0.01-6.79	0.39306
cg04921776	1.06	0.22-5.16	0.93974
cg00121389	0.72	0.3-1.73	0.46245
cg22668744	1.07	0.13-8.57	0.95206
cg08943089	3.87	0.03-434.95	0.57416
cg16518686	15.73	0.05-5054.66	0.34941
cg11999002	3.13	0.93-10.56	0.06629
cg17437621	0.59	0.04-7.84	0.68585
cg23840053	3.71	1.37-10.07	0.01005
cg24975666	1.11923e+13	0-2.00204371040117e+29	0.11557
cg27273054	2.28	0.33-15.83	0.40551
cg25183890	0.23	0-75.55	0.62074
cg13981838	2.65	0.79-8.91	0.11545
cg11056235	0.02	0-289.22	0.40943
cg25185585	0.11	0.02-0.51	0.00472
cg19906973	0.09	0-5.64	0.25278
cg05596149	22008.7	0-24529510171963416	0.47987
ch.10.7089384R	0.11	0-16.26	0.38787
cg20248403	0.79	0.22-2.87	0.72547
cg14286869	0.9	0.27-3.02	0.86761
cg26723847	2.15	0.4-11.55	0.37007
cg11804248	5.91	0-454150.41	0.75686
cg27426146	0.31	0.08-1.29	0.1069
cg22038928	0	0-1297400913024.69	0.42934
cg11411707	15.23	0.01-45474.35	0.50471
cg20541191	0.58	0.15-2.24	0.42748
cg01818648	1.91577e+11	0-5.02446324919293e+28	0.20427
cg16019782	412452	0-1.18372251523036e+20	0.44651
cg01783322	2.96	0-141417.18	0.84369
cg05586701	29.37	0-7291775995433003	0.84159
cg03554264	27122.6	0-2.79114235151949e+25	0.67922
cg14041007	2770.24	0-140996630994.9	0.3813
cg14054343	6.48	0.01-4658.89	0.57764
cg14833008	6.63465e+08	0-2.24098438219607e+35	0.51455
cg06143615	0.99	0.23-4.32	0.98971
cg14182420	2.48	0.02-344.27	0.71815
cg09987789	1.42617e+21	0-3.05535299625026e+56	0.24059
cg01849637	7.22003e+08	0-2.68795434414935e+25	0.29475
cg21229536	0.48	0.01-36.16	0.7386
cg02219071	0.19	0.02-1.62	0.12798
cg22529664	0.37	0.08-1.66	0.19369
ch.11.91906385F	1.52	0.03-81.9	0.83692
cg14666473	4.6	0.02-864.36	0.56797
cg07642705	0.07	0-546.57	0.56092
cg05506987	1.69	0-36603328.15	0.95125
cg13377589	4.76	0.01-4449.6	0.65466
cg19758054	10393.8	0-13296485899546.4	0.38733
cg16357477	18.17	0-37563094.67	0.6959
cg15671688	1.26	0.38-4.17	0.70187
cg20817752	1293.17	0-952294049513.17	0.49158
cg11566832	1.61	0.32-7.99	0.56117
cg05714563	0	0-72413131154.55	0.23818
cg25190722	0.06	0-3.06	0.16328
cg18634296	193517	0-1.29789910853491e+33	0.70962
cg17737263	0.52	0.05-5.83	0.59492
cg27405177	0.73	0.25-2.15	0.5699
cg00678005	0.73	0.05-9.78	0.81187
cg02221422	4.53	0.47-43.79	0.19159
cg13858484	0.31	0-24.62	0.59901
cg26861995	0.37	0.09-1.51	0.16785
cg20760063	0.39	0.01-11.17	0.57944
cg07324172	0.32	0.09-1.12	0.07424
cg01427957	0.29	0.12-0.73	0.00879
cg22371956	1.81	0.49-6.64	0.37128
cg06944211	1.01	0.14-7.24	0.98955
cg07475771	0	0-557.46	0.21267
cg22540561	0.7	0.02-26.21	0.84701
cg10358816	22493.8	0-1.1910674223279e+27	0.70738
cg04247218	11.75	0-6.84564201426805e+25	0.93252
cg16757456	2.29	0.93-5.65	0.07242
cg02730714	2.11	0-19817.85	0.8732
cg11331422	8.78	0.19-402.95	0.2659
cg26623416	3.31	0.03-318.29	0.60791
cg17298429	160.7	0.72-35906.65	0.06569
cg02456218	0.69	0.25-1.94	0.48613
cg24408436	0.37	0.12-1.14	0.08375
cg02384530	0.4	0.01-20.55	0.64892
cg21211873	1.09	0.16-7.5	0.92793
cg27541882	1.22	0.43-3.48	0.7147
cg20490386	346377	0.6-199008148838.1	0.05941
cg25103197	0.8	0.18-3.48	0.76518
cg02470959	2.61	0.23-29.86	0.44039
cg10123224	15.69	0.04-6952.9	0.37585
cg11123972	0.62	0-4342.04	0.91646
cg08914378	0	0-6268.72	0.19738
cg14045955	0.74	0.16-3.41	0.69574
cg14728071	1.35	0.3-6.17	0.69905
cg15160312	16740.2	0.63-447756413.65	0.0615
cg05296777	7.19	1.58-32.64	0.01065
cg09548694	0.96	0.09-9.94	0.9749
cg14301425	0.87	0.07-11.28	0.91299
cg00965023	0.36	0.09-1.42	0.14262
cg03760518	0.13	0.01-1.13	0.06382
cg26819193	0.33	0.01-10.84	0.5356
cg16905586	0.96	0-201827.95	0.99533
cg17374677	4.22083e+08	0-1.56321970311897e+22	0.21279
cg19329556	27.44	0.06-13660.32	0.2959
cg05776084	0	0-0.15	0.03574
cg14817848	0.73	0-623.21	0.92637
cg23563507	0	0-435265317220.13	0.56619
cg21087160	6496.95	0-421756147979903616	0.58849
cg19719653	0	0-1.08849229174642e+20	0.6422
cg20054412	1.24	0.27-5.67	0.77707
cg11022985	12.27	0-2.10637978847731e+21	0.91601
cg03642503	1.44	0.27-7.6	0.66717
cg13680864	4593.05	0-56855749635.07	0.31155
cg22867643	2.56	0-703012.81	0.88304
cg01928145	1.14	0-5366.31	0.97554
cg12392225	1.06	0.02-46.74	0.97515
cg16096084	1	0.39-2.57	0.99199
cg22662362	0.01	0-33.69	0.28604
cg11680055	0.44	0.2-0.96	0.03936
cg07853919	0.26	0-114.75	0.66182
cg27338898	16861.6	0.39-738429008.35	0.07427
cg07681156	5.84	0.06-575.13	0.45082
cg21650737	0.5	0.06-4.47	0.53792
cg19182908	2.3	0.08-62.85	0.62218
cg17376730	222.02	0.05-938375.82	0.20469
cg06699365	0.01	0-5104.14	0.49948
cg10161685	2.02	0.09-45.43	0.65714
cg24233679	0.29	0.04-2.16	0.2266
cg26434548	0.9	0.02-33.26	0.95594
cg04027446	1694.69	0-1295164219965293824	0.67066
cg07143331	0.69	0.05-9	0.77815
cg25094636	1.2	0.18-8.15	0.85086
cg10950028	0.36	0.13-0.98	0.04607
cg08510456	8.8	1.99-38.84	0.00409
cg05788437	2.66	0.43-16.57	0.29407
cg21415998	0.43	0.02-11.17	0.60968
cg04807025	1.24	0.27-5.7	0.7793
cg26943399	4.46	0.07-277.87	0.4782
cg02832305	0.84	0.13-5.29	0.84986
ch.13.106104868R	1.3	0-384.61	0.92727
cg12103219	15.64	0-124729.03	0.5486
cg10196042	0.61	0.02-15.72	0.76756
cg04109661	104	4.53-2390	0.00369
cg05978187	0	0-9575.91	0.13866
cg13222768	1.7	0.19-15.14	0.63451
cg05167561	1.16	0.28-4.77	0.8371
cg15706250	0.87	0.14-5.26	0.87958
cg18613122	0.01	0-45.84	0.30432
cg22252424	0.17	0.02-1.79	0.14102
cg13952636	2.71106e+07	0-1.49623134038301e+27	0.46054
cg19915361	1.46	0.12-17.87	0.7651
cg17153082	0.32	0.03-3.2	0.33031
cg12649615	1.27	0.02-102.35	0.91511
cg14385122	23.82	0.01-64031.97	0.43134
cg02274869	0.66	0.21-2.11	0.48685
cg07221103	1.8652e+44	7139.6-4.87277288499754e+84	0.03181
cg09220393	490812	0-2151394009964133	0.24734
cg06873315	167.61	1.13-24874.85	0.04468
cg23903483	111.4	0.02-553406.85	0.27774
cg23454284	0.81	0.1-6.67	0.84815
cg02773758	0.65	0-3716.46	0.92265
cg08773844	0	0-60.64	0.19862
cg17893934	0.05	0-887775568617.55	0.85164
cg10608596	0.39	0.14-1.05	0.06257
cg02613156	0.52	0-6100.94	0.89128
cg16899823	123.4	0.01-2187055.16	0.33465
cg27287882	0	0-8066891194208618496	0.59185
cg18800192	131.57	0-619336887332529	0.7431
cg17728503	5.86	0.01-4439.43	0.60119
cg21824733	0.12	0.02-0.61	0.01092
cg24251564	32.94	0-6573154.64	0.57464
cg15486645	0.5	0-6365.24	0.88685
cg07914629	0.11	0-2687257429.39	0.85749
cg14286665	3.19058e+06	1230.91-8270126735.76	0.00019
cg12030639	2.7	0.78-9.31	0.11554
cg05964529	4.17	0-1179122.22	0.82368
cg11021305	0.36	0-8755.76	0.84102
cg19722181	0.57	0-372480170156960	0.9746
cg00766889	5.67	0.01-3230.32	0.59204
cg06471487	2.72	0.84-8.83	0.09686
cg03387593	0.59	0.12-3.01	0.52592
cg19283298	1.17	0.16-8.83	0.8783
cg06086243	1.07	0.07-16	0.95839
cg01084435	0.17	0.03-0.91	0.03779
cg06441968	0.62	0-4327.96	0.91675
cg03595407	0.05	0-363114.66	0.71287
cg15930025	2.04816e+10	0-3.54094587049591e+45	0.56629
cg16682686	2.93	1.16-7.38	0.02241
cg10555961	3.25	0.52-20.21	0.20603
cg23449122	2.29	0.79-6.59	0.12548
cg21591278	1.59	0.61-4.1	0.34055
cg27449959	0.53	0.01-25.17	0.74889
cg05927802	29.44	0.14-5993.37	0.21237
cg24547046	0.04	0-972.36	0.52464
cg26453012	0.92	0.15-5.6	0.92541
cg10323433	2.31	0.91-5.85	0.0765
cg16245510	0.56	0.01-28.61	0.77199
cg24192786	0.58	0.2-1.7	0.32523
cg14420613	0.5	0.17-1.47	0.20646
cg19769989	5.69	0.09-374.08	0.41558
cg14155825	0.01	0-419.6	0.37408
cg21594567	5147.4	0-13107230889429.8	0.43928
cg10875658	188225	0.65-54427529259.06	0.05835
cg03074424	55385.1	0-40690659220596160	0.43334
cg21769820	0.7	0.12-3.9	0.68074
cg14359680	3.24	0.72-14.44	0.12399
cg19933833	1.45114e+08	0-3.1302203986554e+35	0.55839
cg07512258	1.67	0.22-12.42	0.61693
cg24433207	2.11	0.07-62.39	0.66457
cg06850548	1.95	0-1562.05	0.84507
cg18018245	1.86	0-1851.28	0.85989
cg03664802	0	0-147980217865941024	0.30707
cg01936430	3937.7	1.36-11429238.86	0.04186
cg15366301	0.69	0.13-3.71	0.66812
cg21033116	2.08	0.28-15.61	0.4782
cg27509105	0.71	0.14-3.73	0.68669
cg13288164	0.28	0.09-0.92	0.03674
cg00295744	0.35	0.16-0.77	0.0087
cg11363467	3.02	0.21-43.28	0.4163
cg09965499	0.5	0.13-1.97	0.32101
cg05086264	10.99	0.24-506.59	0.22019
cg14130141	0.99	0.13-7.55	0.99273
cg16455476	26.23	0.11-6286.47	0.24253
cg20048260	5.23	2.18-12.56	0.00021
cg19699291	1.73	0.03-111.54	0.79655
cg14247055	0.01	0-2008.96	0.45317
cg24851084	0.35	0.03-4.95	0.44099
cg18183642	3.9	1.16-13.06	0.02756
cg03483142	3.38	0-12305.77	0.77091
cg07720865	1.68	0.7-4.06	0.24883
cg04629595	0.16	0.04-0.7	0.01502
cg08532057	0.23	0.09-0.59	0.00196
cg13628643	0.13	0-89.61	0.54393
cg07852945	0.1	0.01-0.96	0.0461
cg04016957	2.64	0.17-41.95	0.49175
cg00232827	0.31	0.04-2.59	0.28253
cg00559473	0.01	0-9.96	0.18892
cg15253520	0.4	0.09-1.81	0.23573
cg03629577	0.47	0-3.87454612270265e+24	0.9796
cg20973210	0.43	0.13-1.38	0.15543
cg05669845	0.74	0.01-42.95	0.88307
cg22891868	0.06	0.01-0.28	0.00051
cg14528254	0.45	0.02-9.68	0.61174
cg14009947	0.02	0-255.68	0.40462
cg01768820	0.64	0.01-67.31	0.85328
cg12678421	1.64	0.66-4.06	0.28791
cg26220528	0.05	0-4.48	0.19086
cg08974966	40295.8	0.01-258226066909.83	0.18482
cg01377119	305.99	0-2827326164.98	0.48429
cg18861140	2.12	0.08-56.8	0.65532
cg24224884	1.34286e+27	0-5.31639184217736e+63	0.14627
cg10898856	0.4	0.1-1.7	0.21575
cg01182386	2.4	0.04-157.98	0.6813
cg10624784	2.48	0.15-40.06	0.52338
cg08433095	7.11	1.77-28.55	0.0057
cg15525503	0.47	0-158731.14	0.9073
cg22663933	3.76	0.29-49.26	0.3127
cg15249211	22.62	0-72547448.69	0.68325
cg00187768	0.08	0.01-0.83	0.03397
cg18221224	111210906962692	0.74-1.66293562324971e+28	0.05211
cg12241125	5.62768e+10	0-1.14647863438724e+26	0.16872
cg27573593	0.47	0.02-11.24	0.64339
cg03579187	0.6	0.17-2.11	0.42253
cg10524888	1339.21	0-2933658812.19	0.33377
cg19949241	2.09	0.7-6.26	0.1872
cg07146507	0.48	0.04-5.34	0.5488
cg04011062	3.34	1.02-10.93	0.04678
cg00694302	1.26	0.41-3.87	0.69081
cg21449926	1.07	0.35-3.2	0.9104
cg12909005	9.85	0.01-10385.32	0.51961
cg03585611	0.38	0.07-2.17	0.27951
cg07743387	0	0-163381.62	0.51642
cg24577137	35.95	0.15-8694.11	0.2008
cg01010781	0	0-1.67	0.07332
cg10493259	3.28	1.12-9.64	0.03063
cg04589062	0.83	0.3-2.27	0.71223
cg11209631	1.27	0.22-7.42	0.79039
cg19238398	1.01	0.05-18.79	0.99384
cg15211486	1.28	0.25-6.44	0.76356
cg06058597	307.15	0.26-360022.51	0.11217
cg04139429	4.72	0.07-300.28	0.46355
cg14049615	3.69	0.05-269.26	0.55135
cg26011692	1.24	0.05-29.51	0.89599
cg19524723	0.9	0.19-4.38	0.89984
cg04114276	1.96	0.67-5.73	0.21881
cg20205061	0.9	0.05-17.08	0.94309
cg18875839	2.79	0-91903.77	0.84644
cg00298153	52.04	0-2.54330014252048e+29	0.9033
cg24650120	0.85	0.19-3.73	0.82427
cg04340435	2.21	0.56-8.77	0.25844
cg25769889	0.57	0.23-1.38	0.21003
cg02898915	0.32	0.02-6.61	0.46416
cg25578225	0.44	0.06-3.1	0.41165
cg12420900	1.46	0.53-4.06	0.46786
cg11973877	2.65	0.2-34.69	0.45754
cg09032487	6545.18	0.58-73861129.36	0.06496
cg12091641	0.07	0-92.24	0.4672
cg08942342	1.4	0.43-4.61	0.57742
cg20443138	0.24	0-18.32	0.52034
cg26091510	3.86	0.02-798.09	0.61948
cg07621645	1.88	0.88-4	0.10216
cg25593510	0.34	0.13-0.88	0.02615
cg00636416	7.14	1.23-41.51	0.02869
cg25628243	2.5649e+07	0-1.60353253960056e+36	0.61406
cg20734996	0.49	0.14-1.73	0.26401
cg09076431	0.37	0.09-1.41	0.14309
cg26624726	3.13576e+07	92.84-10591217944327.9	0.00787
cg14519736	0.16	0.01-3.25	0.23013
cg20272604	27.01	0.16-4431.57	0.20529
cg10120645	859.68	0.14-5191251.91	0.12823
cg08458125	0.94	0.29-3.05	0.91447
cg05348668	8.10725e+06	0.06-1057512147016132	0.0952
cg05972502	37.65	0-3916925359743.65	0.77923
cg01985396	0.12	0.02-0.77	0.02536
cg03393223	2.75	0.99-7.63	0.05116
cg09147880	210649	0-1.1927896088048e+22	0.53341
cg25061864	2.2	0.02-285.2	0.75002
cg09080523	0	0-2994459720101024	0.74513
cg05005382	1.94	0.33-11.48	0.46533
cg26800771	0.47	0.11-2.07	0.31748
cg03579761	10.98	0-434141994451.81	0.84735
cg02740658	1.53276e+09	0-1.03552089923328e+35	0.48581
cg23383189	1.46	0.47-4.53	0.51083
cg25840538	1.32	0.35-4.94	0.68255
cg13030586	0	0-4.27874445462558e+21	0.61906
cg01105521	0	0-314517.02	0.48552
cg07749485	0.26	0.09-0.76	0.01353
cg09840309	0	0-6.06	0.13425
cg03371770	1262.94	0-1.27276656854424e+27	0.80008
cg14328685	1.78	0-1408.08	0.86492
cg27540189	0.71	0.1-5.16	0.73766
cg11788523	1.05	0.31-3.52	0.93877
cg16421612	15.11	0-17836893.36	0.70344
cg09218130	11.75	0.01-10416.35	0.47686
cg09094615	8559.1	0-112779006791.64	0.27902
cg02453603	6.67126e+06	0-762364776241958272	0.22645
cg12072529	2.79	0.16-48.67	0.48213
cg10651583	6.3	0.23-171.94	0.27512
cg04143876	1	0.35-2.89	0.99777
cg20959894	1.51741e+08	0-5496457010427805696	0.12887
cg23932593	3.48	0-3044664.76	0.85814
cg20663495	1.18	0.25-5.63	0.83373
cg21776674	1.14	0.37-3.53	0.82656
cg19848140	1.69	0.32-8.94	0.5353
cg10306079	2291.62	0-6.36559913098029e+42	0.8674
cg25944168	1.19	0.2-7.2	0.85344
cg02438591	1268.33	0-127050647862.54	0.44713
cg00500140	3.22	0.77-13.41	0.10766
cg15023646	1.15	0.03-39.96	0.93651
cg02130894	1.13	0.4-3.19	0.82307
cg12713893	0	0-4.06559865506001e+39	0.80021
cg10355466	35.34	0.01-117693.41	0.38898
cg09682051	1.64	0.49-5.46	0.41801
cg26882164	0.38	0.11-1.35	0.13393
cg07817097	4.48	0.24-83.65	0.31515
cg12271587	0.41	0.05-3.64	0.42506
cg17121120	1.33	0.18-9.98	0.78375
cg08749576	0.53	0.12-2.41	0.41386
cg11487532	3.8	0.32-44.74	0.28812
cg07700369	147.97	0.08-287817.32	0.19592
cg27569829	1.04	0.29-3.67	0.95387
cg05306024	0	0-2.57592113056347e+39	0.63134
cg08614659	206134	0.04-1121432612670.12	0.12202
cg24872076	4.19895e+09	0-5.42772821401741e+35	0.47009
cg02397571	2.12	0.5-9.08	0.31129
cg18760729	259710	0-5.83290975710608e+20	0.48939
cg07564188	13.3	0.08-2114.17	0.31697
cg26804004	0.71	0.16-3.12	0.64533
cg25743719	66.46	0-100461327808674	0.7693
cg03398002	7.37	1.99-27.29	0.00277
cg17602823	3.51	0-3223.16	0.71817
cg00701571	0.71	0.03-16.94	0.83487
cg24081873	11.31	0.08-1606.89	0.33749
cg00930230	2.38	0.04-131.38	0.67129
cg13990129	0.73	0.22-2.46	0.60779
cg25586069	0.9	0.21-3.92	0.88728
cg01438892	0	0-72240.41	0.42987
cg15700020	12.28	0.01-28677.1	0.52617
cg05037806	0.38	0.01-15	0.60776
cg00920892	0.68	0.16-2.95	0.61016
cg02184338	9.37	0.29-306.87	0.20864
cg23665729	0.03	0-1.88086088957065e+26	0.91478
cg05312293	0.18	0.04-0.9	0.03622
cg23477168	1.72	0.73-4.05	0.21251
cg03336504	0	0-428210852.28	0.24297
cg08304059	2.36	0.82-6.84	0.11331
cg06099188	2.24	0.16-32.26	0.5533
cg04117832	2.03	0.19-21.92	0.56089
cg15142694	0.88	0.19-4.08	0.86517
cg20489239	0.07	0-10015.16	0.65936
cg00231945	0.75	0.13-4.16	0.73781
cg17121955	227.07	0.1-516961.43	0.16898
cg15174682	1.02	0.2-5.32	0.9816
cg25907965	0.56	0.17-1.85	0.34321
cg07154950	1.98	0.53-7.41	0.31243
cg22838357	0.59	0.19-1.79	0.34966
cg16395911	0.44	0.14-1.34	0.14831
cg08158233	0.69	0.16-2.97	0.61693
cg10955642	0	0-1025950449703.16	0.68296
cg27425459	0.39	0.02-9.87	0.56765
cg17817047	0.64	0.18-2.32	0.49818
cg01511804	7.31934e+07	0-1.70237854344318e+25	0.37477
cg21177558	0.14	0-43.72	0.49737
cg09256617	48.96	0-525779.73	0.41128
cg03119897	1.47	0.44-4.93	0.53722
cg07174453	3.27	0.38-28.09	0.28035
cg04217082	3.41	1.28-9.12	0.0144
cg22177976	1.27	0.37-4.35	0.70109
cg06839777	0	0-1.79034885571549e+34	0.51839
cg05630745	0.62	0.07-5.07	0.65171
cg01742680	3.17	0.29-34.91	0.34544
cg17809895	0.6	0.17-2.09	0.41877
cg26400300	6491.01	0.04-989502828.47	0.14941
cg25881193	0.14	0-6.37	0.31069
cg26146585	0	0-14.73	0.11174
cg23707905	0.05	0-2.23	0.11944
cg23175918	4849.84	7.4-3177365.45	0.01032
cg07052986	8.06734e+08	0-5.0831488418538e+22	0.20586
cg15223275	3.81	0.01-1106.81	0.64391
cg18116373	0	0-1223821417866960	0.37985
cg14857596	0.96	0-460.21	0.98883
cg12154045	1.24	0.27-5.83	0.7816
cg18453904	0.78	0.04-14.21	0.86829
cg09268800	0	0-2.93108851194906e+31	0.45877
cg04003136	0.16	0.06-0.4	9e-05
cg06459166	0.03	0-954.54	0.50746
ch.3.78427614R	3.41	0-5434.91	0.74417
cg03129717	0.29	0-6107993690.77	0.91896
cg22507756	2.77	1.01-7.59	0.04727
cg18299835	1.03	0.21-5.12	0.97041
cg16224854	0.09	0-7103.23	0.67336
cg02384501	1.93	0.1-36.31	0.66159
cg10297568	1.63328e+16	0-1.51329152941918e+51	0.36347
cg27572120	0.59	0.09-3.91	0.58376
cg05535113	1.3	0.48-3.49	0.60855
cg16701467	1.4	0.03-62.15	0.86205
cg00719224	1.86	0.69-5.04	0.22245
cg18452880	4981.69	0-50073572257824.6	0.46875
cg09499698	2.21825e+09	0-3.13832355634389e+24	0.22665
cg19496744	1371705440	0-3.20162829461513e+37	0.52785
cg15523980	1.4	0.25-7.85	0.70527
cg23753021	10.68	0-26586.65	0.55286
cg07584637	2.82	0-74762.03	0.84167
cg07237651	2.78	0.97-7.92	0.0561
cg06422693	8.54	0.04-1985.51	0.44057
cg09410045	2.81	0.88-8.96	0.08135
cg18185554	0.41	0.04-3.92	0.43717
cg13101948	1.13	0.3-4.25	0.86155
cg05853266	0.85	0.18-4	0.83848
cg21721454	0	0-2.75355800620034e+38	0.58041
cg11172423	0.05	0.01-0.52	0.01157
cg16699818	1.01	0.1-10.28	0.99323
cg14829883	0.11	0-3.6	0.21757
cg13598232	2.1	0.57-7.72	0.26257
cg11469540	1.19	0.08-18.05	0.90077
cg18938476	0.52	0.09-2.9	0.45474
cg00852613	2.15	0.05-100.34	0.69668
cg08653292	2.1	0.41-10.71	0.37226
cg14202048	0.69	0.22-2.13	0.51408
cg10711778	1.55	0.49-4.89	0.4548
cg13411962	2.73	0.25-30.25	0.41324
cg06406538	2.68	1.08-6.64	0.03279
cg15679981	0.61	0.04-8.48	0.71626
cg13778975	2.33	0.77-7.06	0.13431
cg01993952	0.78	0.2-3.06	0.72034
cg09858604	0.45	0.12-1.67	0.23477
cg24692607	5.19089e+09	0-3.13042241645623e+41	0.54907
cg26248586	0.51	0.14-1.89	0.3124
cg19877921	0.41	0-38.05	0.69945
cg06145308	0.26	0-1455.4	0.76207
cg12502785	0	0-25359928.94	0.26617
cg25995955	0.52	0.12-2.2	0.37313
cg10198294	1.16	0.45-2.98	0.75141
cg23510443	5818.03	0-39842732348.33	0.28038
cg02249228	1.93	0.62-5.97	0.2565
cg26316423	0.79	0.19-3.35	0.75188
cg01370181	0.09	0-95.33	0.49465
cg04734841	0.51	0.07-3.59	0.49606
cg13675055	1.12	0.35-3.65	0.84728
cg23145915	708.64	0-1538227574787353856	0.71565
cg10156544	3496.29	7.65-1597014.81	0.00902
cg13339881	0.09	0.02-0.46	0.00377
cg07044548	0.7	0.05-9.3	0.7853
cg07536737	0.62	0.24-1.6	0.32505
cg25867650	4.41	0-7313.63	0.69478
cg15634922	0.93	0.13-6.52	0.94478
cg04865575	0.14	0-41296.82	0.76194
cg25178781	0.95	0.01-62.07	0.98074
cg16316382	1.5	0.32-6.99	0.60606
cg15847685	2.81	1.07-7.36	0.0357
cg16710042	4.59	1.86-11.34	0.00094
cg02342092	0.85	0-315.84	0.95726
cg21785260	1.51	0.01-167.23	0.86358
cg25595541	0.37	0.07-1.94	0.24043
cg26864905	1.78	0.97-3.27	0.06151
cg11463612	0.64	0-8306192107.06	0.96995
cg17973462	0	0-4094818169234931200	0.38425
cg14169823	0.97	0.07-13.42	0.98265
cg21817075	1.07064e+11	0-6.74757040243497e+29	0.25018
cg05648367	16.05	0-324173695.35	0.74641
cg21234538	12.43	0.24-650.6	0.21194
cg20750319	1.49	0.37-5.98	0.57081
cg13418935	1.5065e+15	120.58-1.88220341784846e+28	0.02312
cg04122329	91.43	0.34-24433.74	0.11325
cg18477001	2.69	0.86-8.43	0.09
cg10933445	6.89774e+08	0-2.52861336958842e+30	0.42177
cg09990086	2.12	0.16-27.95	0.56719
cg02895278	0.6	0.13-2.86	0.52041
cg08962798	1.86	0.41-8.32	0.41798
cg12250645	1.33	0.27-6.46	0.72705
cg08302486	1.46	0.01-381.3	0.89322
cg01890417	0.19	0.07-0.49	0.00071
cg16456087	0.64	0.16-2.55	0.52404
cg02914510	4.35	0.41-45.97	0.22163
cg21023284	9.23896e+12	0-9.00698549958224e+29	0.1347
cg18788524	59.69	0.23-15523.33	0.1495
cg15249164	4.65	0.14-149.14	0.3853
cg17482391	5.91	0.36-95.68	0.21111
cg01848660	0.74	0.21-2.64	0.64444
cg20740619	0	0-22.7	0.1227
cg12434085	0.59	0.06-6.03	0.65788
cg04755074	0	0-4.25499451689049e+28	0.48583
cg07011025	42464.9	0-3153886923154463232	0.51315
cg23275914	0.52	0.09-2.97	0.46235
cg09388540	5.57	1.49-20.82	0.01074
cg26684050	0.24	0.06-1.02	0.053
cg14548611	0.23	0.01-8.54	0.42469
cg12101479	3.21	0.81-12.66	0.09573
cg24755910	0.53	0.03-10.51	0.6744
cg11073997	0.14	0-1677.48	0.68076
cg08522065	49.28	0.48-5055.1	0.09901
cg09890046	0	0-154	0.18602
cg18029778	1456.79	0-947921075.7	0.28618
cg22062007	3.81	1.18-12.28	0.02507
cg02071292	0.65	0.17-2.5	0.52954
cg03110993	5.29	0.14-200.65	0.36955
cg04305319	0.28	0.07-1.05	0.0584
cg09957942	0.13	0.02-0.68	0.01569
cg20386487	0.62	0.23-1.67	0.34718
cg07522440	12.49	0-39897799.98	0.74104
cg21062897	9.85	0.07-1345.79	0.36194
cg26933866	1.46	0.41-5.19	0.55983
cg17322163	162230	0-157947388994426	0.25592
cg01004144	0.01	0-2.78832517252666e+23	0.88511
cg25074764	2.58	0.17-38.26	0.49161
cg18920097	0.27	0.09-0.87	0.0282
cg05515713	0	0-3.01442735622207e+41	0.91389
cg00367488	4.29057e+07	0-3.81428664028062e+23	0.34826
cg20994490	1041.05	3.99-271837.56	0.0144
cg22803827	0.37	0-34126.24	0.86462
cg10050900	0.85	0.19-3.9	0.83867
cg17879450	3.22	0.66-15.74	0.14827
cg06759265	0.28	0.07-1.15	0.07686
ch.4.83718914R	1.83	0.02-214.75	0.80282
cg08018356	24349.4	0-997454955462375168	0.52766
cg05041477	0.43	0.06-2.92	0.38449
cg26717758	39.24	0-467245.07	0.44345
cg15832577	0.89	0.2-3.92	0.87525
cg27617959	164.11	0-174812498.96	0.47133
cg23538773	0.29	0.07-1.27	0.09999
cg20483215	0.26	0.01-6.47	0.41131
cg20013021	1.32416e+11	1106.37-15848225426108241920	0.00697
cg27441058	0.06	0-13.56	0.30407
cg24762452	0.03	0-22.62	0.29776
cg14520832	0.93	0.25-3.47	0.91927
cg13232900	2.67559e+06	0-3511278306105293824	0.29854
cg11584284	1.41	0.51-3.86	0.50657
cg04841997	3.05	0.84-11.13	0.09073
cg26009944	0.53	0.1-2.7	0.4429
cg10094078	1.35	0.4-4.61	0.62963
cg14853946	76.78	0.38-15436.87	0.10867
cg01084379	4.42	0.45-43.7	0.20393
cg20080664	0.08	0.01-0.58	0.01225
cg03630273	1.2	0.29-5	0.80208
cg16357768	4.83	0-14135.6	0.69876
cg09026481	4.15683e+20	0-4.89520041475393e+45	0.10698
cg03810365	0.01	0-6468035.84	0.6709
cg20809881	0.02	0-3.5	0.13205
cg17638137	3.77	0-13267.19	0.74982
cg27088449	0.95	0.06-15.09	0.9709
cg08072716	0.63	0.11-3.51	0.60118
cg22146252	0.24	0.05-1.12	0.06879
cg13291208	1.27	0.55-2.93	0.57122
cg22998959	4.41	1.7-11.43	0.0023
cg04685003	0.04	0-41.73	0.37341
cg02627747	0.01	0-464.63	0.39114
cg19619065	0.75	0-144.72	0.91474
cg16873684	0.18	0-28.67	0.50532
cg08262088	1.79	0.14-22.64	0.65141
cg00130309	0.7	0-471.65	0.9146
cg02396143	18.75	0.01-38829.52	0.45179
cg25180585	343.97	0.22-546558.94	0.12041
cg18350524	3.28	0.15-71.14	0.4493
cg06821919	9.65	0.39-237.95	0.16564
cg12799349	13.9	0.03-6741.26	0.40418
cg10016175	0.86	0.11-6.45	0.88168
cg14783567	54.99	0-3037603.99	0.47198
cg06999014	77.98	0.15-39234.73	0.16988
cg14416316	8.03	0.49-132.56	0.14535
cg02972793	3.44	0-1340307.87	0.85084
cg20492449	1.45	0.01-148.61	0.87382
cg04165840	5.61	0.21-149.32	0.30263
cg08918020	0.27	0.03-2.09	0.20792
cg01216415	0	0-12.48	0.16612
cg12111500	1.99	0.39-10.13	0.4081
cg15131722	0	0-899485263136645376	0.57338
cg13050766	13.94	0.32-601.39	0.17022
cg25377475	5.57	0.05-588.43	0.47007
cg26653401	1.26	0.21-7.61	0.80464
cg06913508	1.94	0.05-76.22	0.7237
cg12430845	47.02	0-10444282539518101504	0.85013
cg00163372	1.9	0.99-3.67	0.05501
cg27456487	0.76	0.07-7.79	0.82024
cg26421805	3.12	1.27-7.65	0.01324
cg23356505	3.53	0.94-13.32	0.06247
cg24849439	0.19	0.05-0.71	0.01359
cg08146026	1.85	0.57-6.02	0.30446
cg27579854	1.93	0.22-17.06	0.55321
cg06795203	0	0-223607.31	0.09156
cg11474888	22.07	0-260915.33	0.51785
cg13855345	0.21	0-1882.53	0.73684
cg04139514	0.2	0.06-0.67	0.00904
cg23687654	3.04	0.07-138.97	0.56813
cg15120146	3.6311e+06	0.32-41113283419987.9	0.06834
cg08126223	0.65	0.08-5.62	0.69696
cg26512406	12.67	0.47-341.63	0.13094
cg00964355	0.9	0.12-6.6	0.91678
cg03629777	2802.82	0-106519083543614784	0.61877
cg17802633	1.24	0.37-4.18	0.73391
cg04173966	0.26	0.02-3.67	0.31777
cg02373393	0.04	0-1.80030832115368e+27	0.9209
cg23602489	1.7	0.05-63.36	0.77498
cg05450916	1.04	0.2-5.51	0.96103
cg19030994	2.25	0.98-5.2	0.05689
cg11587635	1.74	0.77-3.94	0.1864
cg17015897	0.9	0-4430.77	0.98087
cg22804502	10.14	0.02-5316.29	0.46833
cg07589143	1.09391e+06	0-439554594052031040	0.30773
cg26644504	0.62	0.15-2.5	0.50094
cg03322670	1.76443e+07	0-1.06577802482011e+36	0.62167
cg11719836	0	0-57618666842145496	0.59171
cg18799069	0.52	0.12-2.29	0.38647
cg15147545	0.54	0-1955.13	0.88424
cg03820205	2573.74	1.43-4640458.59	0.04007
cg24511325	10.35	0.18-587.59	0.25689
cg27456111	1.48	0.56-3.94	0.42875
cg27606288	7.98	0.28-223.72	0.22192
cg13411897	10.06	0-73666.24	0.61109
cg18430314	563297	33.47-9480244777.84	0.00765
cg02142074	0.96	0.25-3.67	0.95253
cg22463915	0.26	0.06-1.03	0.05448
cg26422329	1.21	0.38-3.87	0.75348
cg22707455	0.46	0.02-11.91	0.63844
cg16203607	0.41	0.02-7.29	0.54479
cg25799348	1.37	0.18-10.28	0.76198
cg02860749	0.64	0.07-6.26	0.70351
cg14098795	0.48	0-96.18	0.78499
cg22175811	0.61	0-77.27	0.84133
cg07360250	0.93	0.15-5.61	0.93781
cg25756398	4.45	0.26-77.03	0.30439
cg06038409	0.04	0-21079341959463526400	0.89339
cg11979743	2.35	0.84-6.59	0.10447
cg03330747	780.53	1.78-341886.39	0.03186
cg21818533	1.72	0.14-21.64	0.67357
cg13421924	11.92	0.65-217.32	0.0944
cg19756042	0.41	0.08-2.13	0.29085
cg09247319	1.87	0.65-5.44	0.24839
cg16605745	1.72	0.04-65.89	0.77059
cg09692822	1.21	0.02-86.27	0.93043
cg16815825	0.35	0.01-10.83	0.55082
cg10860308	0.77	0.22-2.72	0.69049
cg13550542	9.86	0-24739.72	0.56666
cg24684468	0.02	0-397728570052439104	0.86052
cg18075073	3.03	0-310946.7	0.85074
cg07032164	0.2	0.05-0.84	0.02774
cg24513071	0	0-1504522.35	0.45221
cg16339797	0.11	0-5.17	0.26238
cg24767368	0.61	0.08-4.34	0.61737
cg05274056	5.69	0.07-432.6	0.43128
cg15079124	1.15	0.33-4.07	0.82568
cg00011203	0.3	0.05-1.77	0.18322
cg04304216	0.22	0.06-0.8	0.02115
cg04254681	0.36	0.07-1.88	0.22701
cg17255878	0.03	0-47.61	0.35999
cg02341119	0.97	0.16-5.99	0.97578
cg21269400	0.02	0-7.9461018067131e+34	0.93068
cg24616553	243.2	0-38506217	0.36845
cg04078585	0.02	0-2.08	0.09668
cg16211161	0.08	0.01-0.55	0.01089
cg24504288	0.64	0.17-2.34	0.49488
cg18301624	130097	0-265714129729528032	0.41549
cg00097225	2.88	0.06-138.63	0.5931
cg09673444	0.53	0.04-6.58	0.62436
cg14871650	0	0-183227046.98	0.33227
cg25188832	0	0-1.47	0.059
cg03344031	0.92	0.34-2.45	0.86232
cg09969748	1.11335e+12	0-2.41608945955188e+53	0.56787
cg14335816	0.32	0.06-1.8	0.19602
cg11740570	0.23	0.04-1.15	0.07257
cg14339216	1.36	0.01-332.78	0.9135
cg26008908	0.71	0.23-2.19	0.54731
cg13607230	3.42	1.15-10.13	0.02687
cg04225825	0.09	0.01-0.77	0.02788
cg12471789	1.16	0.22-6.07	0.86049
cg05902531	24.26	0-6.53505016083313e+30	0.92652
cg26403559	0	0-4579727.79	0.32614
cg24213634	1.82	0.03-120.09	0.77907
cg22984404	10.56	0-2.85132816256781e+46	0.96477
cg21164723	3.35	0.11-104.44	0.49133
cg01129637	94.25	0.79-11248.46	0.06243
cg01780984	1.49	0.24-9.25	0.66828
cg13908518	0.46	0.04-5.37	0.53746
cg20036770	1.7	0.03-94.1	0.79478
cg08563994	0	0-1.04532095975106e+23	0.47754
cg17406244	129.67	2.47-6806.36	0.01606
cg03263123	1.68	0.37-7.75	0.50312
cg23735296	0.25	0-169.41	0.6783
cg20214692	2.3597e+11	0-2.5438153070934e+63	0.66837
cg22991992	0.2	0.01-5.02	0.32679
cg09260853	1.02	0-6531.34	0.9956
cg00043949	6.97	0.02-2080.65	0.50437
cg17183009	0.49	0.02-13.2	0.67187
cg03617700	5.85	0.11-312.4	0.38378
cg26606542	1.92	0.1-38.61	0.66992
cg26062174	0	0-33224509158177193984	0.66619
cg04891617	0	0-1.16339482188888e+29	0.57416
cg01572884	0.84	0.13-5.38	0.85606
cg01011918	2.07	0.74-5.74	0.16357
cg21535947	0.42	0.12-1.55	0.19329
cg09192942	1.83	0.04-78.57	0.75176
cg19632206	2.22	0.58-8.57	0.24637
cg25012898	69489.2	0.01-909667166530.3	0.18239
cg11345143	0.83	0.09-7.64	0.87301
cg01405329	10.83	0.01-21976.63	0.53988
cg23254334	80.36	1.15-5611.94	0.04289
cg16131748	0.57	0.19-1.72	0.31916
cg07639963	28.11	0-51145386712609.6	0.81683
cg09493857	0.14	0-7423.64	0.72294
cg07016075	0.1	0.02-0.63	0.0136
cg24375895	3.41397e+08	0-2.69582637585148e+25	0.32228
cg21252018	2.49	0.81-7.71	0.11262
cg03541846	0.41	0.01-19.27	0.65278
cg21528620	5.46	0.22-134.98	0.29953
cg00977696	1.06	0.29-3.87	0.93383
cg21778268	16.78	0.6-469.73	0.09713
cg26586164	0.51	0.03-9.22	0.64993
cg08976717	12.91	0.03-6349.62	0.41855
cg03999934	0.1	0.03-0.3	4e-05
cg16739096	0.08	0-612745322359368	0.89042
cg02232875	3.52178e+16	0-1.25699741930286e+41	0.18654
cg08115957	1.51	0.26-8.89	0.64635
cg11585767	16.56	0-342642.05	0.57979
cg13798679	0.69	0.19-2.53	0.57289
cg13137376	13.87	0.01-15276.61	0.46179
cg19100061	0.02	0-3.96	0.14599
cg16615842	14.62	0.02-12359.79	0.43529
cg25551661	304.34	0.13-686901.05	0.14667
cg25787300	729.46	0.13-4221637.31	0.13586
cg03739102	1.13	0.04-31.7	0.94354
cg03260765	0.49	0.15-1.63	0.24172
cg00175702	3.71	0.4-34.55	0.24879
cg07549335	2.92	0.7-12.22	0.14136
cg22396280	3.29	1.09-9.92	0.03442
cg11948341	0	0-74.79	0.25341
cg20376421	8.43	0.49-145.31	0.14212
cg27209265	59.1	0-56519718886998248	0.81671
cg04444399	0.25	0.02-3.68	0.3099
cg04717703	0.27	0.02-2.97	0.28526
cg13931599	3.32	0.77-14.21	0.10646
cg18520856	0	0-5967454516453682176	0.54065
cg11958876	2.71	0.47-15.49	0.26211
cg16075951	73.49	0.23-23542.15	0.14435
cg19296520	2.52	0.49-12.99	0.26981
cg22107662	4.69	1.21-18.22	0.02571
cg21863946	0.52	0.12-2.25	0.38061
ch.5.23338039R	20.16	0.07-5710.56	0.29715
cg25037396	1.82	0.08-41.17	0.70745
cg18426487	342.99	0-83016851.56	0.35603
cg12094029	10	1.97-50.74	0.00548
cg06951248	3.64	0.3-44.76	0.31263
cg07355791	0.57	0.09-3.66	0.54947
cg21399203	1.41	0.55-3.63	0.47957
cg12612807	2.3646e+07	0-6.61768210480041e+27	0.47968
cg12960782	1.03	0.02-58.55	0.98919
cg06581825	1.92	0.9-4.08	0.08994
cg03661160	1290.94	0-17787741700.77	0.39308
cg10739684	0	0-388872400.22	0.66924
cg03016906	0.26	0.05-1.46	0.12658
cg03720842	0.09	0-50135.29	0.72167
cg12149777	1.75	0.15-20.57	0.65548
cg21664504	0.19	0.05-0.68	0.01047
cg01729837	0.22	0.05-0.99	0.04903
cg01152499	1.26	0-850.91	0.94416
cg11498079	942.74	0-2.35427809079417e+20	0.73756
cg20372956	81.17	0-2119350.18	0.39683
cg18497394	47748034936440	0-2.74904135449118e+30	0.10968
cg06743844	0.01	0-14707.28	0.48871
cg01166674	0.67	0-2035.67	0.92138
cg18052984	1410	0.02-117352373.47	0.20967
cg00322946	28.14	0-15314991.03	0.62042
cg04131799	0.98	0.31-3.08	0.97197
cg05246900	1.47	0.13-16.69	0.75664
cg14777817	9.21	0.15-579.72	0.2936
cg10030837	990.73	19.33-50771.49	0.00059
cg21364342	2.09	0.59-7.38	0.25282
cg21956150	1.64	0.14-18.72	0.6902
cg07305506	0.26	0.01-8.05	0.44256
cg21150049	1.67	0-1152.88	0.87742
cg01928068	0.75	0.17-3.37	0.70935
ch.21.43742285F	0.86	0-1324.47	0.9672
cg24008238	0.77	0.25-2.32	0.63934
cg19019804	0.28	0-53.73	0.63575
cg01907829	21.73	0.04-10828.79	0.33129
cg05236591	0.27	0.01-7.53	0.4441
cg20189904	146.78	0-1026630949.88	0.53499
cg06322412	0.43	0.12-1.62	0.21296
cg12881470	0.01	0-0.54	0.02398
cg10225325	59.36	0-1125984.22	0.41648
cg17428496	3.41	0-1282897.79	0.85158
cg04954615	5.28	0.74-37.38	0.09591
cg08362592	1.08	0.12-10.04	0.94924
cg06683094	1.05	0.25-4.33	0.94663
cg07780216	2.88	0-194610.06	0.85186
cg20822426	0.18	0.04-0.87	0.03265
cg27182070	1.81	0.38-8.59	0.45645
cg27493772	0.3	0.04-2.43	0.25976
cg21805940	1.69	0.14-19.63	0.67641
cg19355881	5.83	0.05-721.83	0.4733
cg24278087	0.47	0.1-2.2	0.33825
cg23731451	0.38	0.03-4.58	0.4455
cg14064774	0.52	0.14-1.93	0.3301
cg16450821	6.28	0.02-2359.99	0.54378
cg21626372	27.07	0-331175071.7	0.69201
cg19260885	67	0-20977540851287.6	0.75555
cg11709763	1.03	0.16-6.46	0.97312
cg11346764	3.12706e+10	0-6.46076951917397e+42	0.52442
cg01387073	2.58	0.27-24.46	0.40918
cg15541315	0	0-4783.59	0.33309
cg21235838	0.04	0-2.01510746092663e+20	0.89703
cg00791905	0.18	0.05-0.65	0.00841
cg20284773	1.07	0.02-67.86	0.97514
cg19758033	0.2	0-769.95	0.70433
cg01304950	9318.05	0.2-428682864.35	0.09522
cg10235656	1.4786e+29	0-6.0282736744274e+73	0.19999
cg25686074	570.09	0.01-36848453.76	0.26149
cg23704066	0.14	0-2597.87	0.69316
cg24034412	8.16	0.01-5918.98	0.53226
cg12315363	6.85	0.25-184.84	0.25223
cg23149229	5.29	0.71-39.46	0.10448
cg27339291	4.54203e+13	0-6.36898032868235e+30	0.1185
cg17426766	2.73	0.43-17.15	0.28551
cg06164712	2.58	0.04-178.76	0.66112
cg18182039	0.6	0.15-2.41	0.47413
cg17838705	28.38	0.12-6728.29	0.23049
cg27207907	0.28	0.03-2.31	0.23811
cg21648823	0.81	0.07-8.99	0.86405
cg09425333	0.13	0.04-0.45	0.0013
cg14420186	117.22	0-2729072109.32	0.58201
cg04555220	0.35	0.06-1.84	0.21346
cg15231809	1.22	0.41-3.67	0.72083
cg02176915	0.49	0.09-2.77	0.42077
cg02802298	6.656e+11	0-7.16318663535658e+28	0.17365
cg15779716	4.76	0.91-24.97	0.06529
cg22946974	0.56	0.15-2	0.36907
cg22549556	0.4	0.07-2.37	0.31372
cg11070818	1.05	0.1-11.45	0.97123
cg18300819	42.23	0-19740978.17	0.57414
cg00408597	0.64	0.1-3.99	0.62959
cg07630301	2.85	0.9-9.06	0.07624
cg21075560	2.40556e+06	0.02-240491582879749	0.11796
cg01667350	1296.98	0-521231226548678	0.59904
cg15964153	4.12	0.49-34.54	0.1922
cg18277007	0	0-1.10940457081004e+24	0.83249
cg04300873	0.12	0.01-2.33	0.15946
cg18643421	4.12	1.06-15.98	0.04038
cg00567703	0.59	0.14-2.43	0.46905
cg06671654	0	0-3.38837884576821e+45	0.73461
cg25665636	2.95	0.34-25.29	0.32456
cg02891359	0.78	0.22-2.84	0.70875
cg03321912	0.48	0.11-2.07	0.32518
cg14519946	282.41	1.81-44154.88	0.02857
cg04031030	0.35	0.01-12.56	0.56845
cg24780086	0.9	0-12848.69	0.98242
cg16593081	5.71	0.76-43.24	0.09139
cg25756590	0.03	0-12.92	0.24919
cg19603836	5.03	1.29-19.55	0.01981
cg16652648	0.15	0-78.71	0.5493
cg11126313	1.56	0.35-7.05	0.56118
cg19459600	0.58	0.02-17.28	0.75189
cg08332990	0.33	0.09-1.2	0.09356
cg00117018	0.84	0.29-2.42	0.7469
cg16904599	0.6	0-209.82	0.86424
cg05559960	724.38	0-6.256908014561e+24	0.79831
cg08271996	1.61	0.17-15.38	0.6805
cg24264962	1.25	0.4-3.93	0.69915
cg03729288	10.99	0.05-2196.55	0.37524
cg10683958	0	0-1.68866956813229e+23	0.74933
cg08530610	1.44	0.13-16.59	0.7676
cg19212674	0.33	0-106.72	0.70913
cg15656834	2.54	0.57-11.35	0.22346
cg21082427	0.01	0-13.01	0.19377
cg24647363	12.27	0.23-640.91	0.21413
cg25288455	2.84	0.46-17.54	0.26204
cg09978128	173.18	0-51845426068024464	0.76183
cg25076408	3.11	0.15-63.01	0.45954
cg16349006	4.8043e+07	0-5.9928397899442e+28	0.47543
cg00369908	226.69	0-7885850936681618432	0.78017
cg04253876	0.42	0.12-1.47	0.17523
cg07318088	4.47	0.25-80.19	0.30977
cg05361709	5.02116e+07	0.7-3611469715839904	0.05473
cg02774632	0.94	0.01-113.22	0.98032
cg06356454	1.08	0.19-6.27	0.92898
cg08883213	1.16	0.53-2.54	0.70763
cg17348388	1.87	0.56-6.31	0.31011
cg02383325	1.28533e+08	0.33-50465087243682352	0.06441
cg21583668	5.34	1.37-20.81	0.01589
cg02057148	0.57	0-3.30737954277716e+22	0.98338
cg13384498	343.12	1.61-73154	0.03285
cg11231143	0.9	0.21-3.82	0.88423
cg07510314	2.88	0.76-10.98	0.12096
cg08318018	0.8	0.24-2.64	0.7094
cg04419547	1.42	0.23-8.86	0.71053
cg07853084	644.64	0.14-2870432.02	0.13127
cg25403174	1.04	0.2-5.53	0.96246
cg10044184	2.68	0.96-7.48	0.05924
cg02574073	1.56	0.78-3.1	0.20846
cg20706599	3595.35	0.54-24144963.14	0.06861
cg14265502	0.75	0.19-2.9	0.67166
cg15242061	0.41	0.13-1.32	0.13333
cg00147976	1.81	0.15-22.26	0.64391
cg05796909	0	0-5.53686722655268e+37	0.70624
cg23276598	43.68	0-1189931.06	0.46856
cg14107975	3.34	0.19-58.31	0.40777
cg18709589	2.21	0.18-27.05	0.53578
cg23346408	0.81	0.26-2.5	0.71447
cg03803861	1.31	0.31-5.57	0.71189
cg26228943	98.36	1.12-8650.98	0.04454
cg21140028	0.43	0.08-2.28	0.3186
cg14866117	0.24	0.05-1.2	0.08232
cg24942747	0.44	0.1-2.06	0.29977
cg17163527	2.86	0.71-11.59	0.14029
cg16199879	1.08	0.01-87.93	0.97347
cg26188072	2678.09	0.25-28943469.58	0.0958
cg02477354	0.4	0.01-14.88	0.62179
cg18318722	1.3	0.47-3.59	0.61738
cg26752884	4.89954e+06	0-207977409613487744	0.21728
cg25723614	2.02	0.24-17.37	0.52108
cg16880424	1.31	0.31-5.63	0.71405
cg25744905	2.07	0.49-8.8	0.32377
cg12522039	1.6	0.08-33.06	0.76038
cg13442016	9.8	2.61-36.74	0.00071
cg27059127	0	0-1.05859409508215e+33	0.81421
cg14515381	3.07	0.27-34.85	0.36586
cg02886077	1.6	0.44-5.74	0.47408
cg07516956	0.13	0.03-0.6	0.00903
cg07713705	0.73	0.19-2.7	0.6322
cg16224902	0.26	0.01-9.42	0.46545
cg07400328	94.56	0.03-346327.34	0.27722
cg15545739	0.95	0.3-2.99	0.92561
cg16048568	1.27	0.02-66.27	0.90639
cg00637795	2.88	0.83-9.98	0.09436
cg04712435	7.8	0.11-567.66	0.34751
cg11369615	8.37	0.24-292.5	0.2413
cg07484255	0.73	0.01-45.84	0.88048
cg03261272	1.14	0.23-5.59	0.87413
cg22876901	0.76	0.24-2.37	0.63047
cg11769440	9.81	0.03-3558.73	0.44772
cg07993586	1.07	0.25-4.59	0.92357
cg24442661	0	0-0	0.01586
cg11332388	0.2	0-31.28	0.53336
cg01989857	1032.97	0.58-1839078.44	0.06915
cg17452499	0.59	0.09-3.71	0.57366
cg23505252	5.54	1.42-21.51	0.01347
cg14780914	80.48	0.08-79503.49	0.21231
cg09735773	0.12	0-1876.9	0.66552
cg14544831	0.62	0.25-1.52	0.29499
cg04990056	9.23	0-29934820292.27	0.84237
cg02061660	0.56	0.18-1.73	0.31601
cg22586956	0.38	0.08-1.69	0.20354
cg19961013	2.82	1.07-7.41	0.03533
cg13709618	0.18	0.04-0.7	0.01353
cg07154196	1.03769e+13	0-4.1318641853096e+29	0.12434
cg01088863	2.22	0.72-6.91	0.16741
cg19498018	1.3	0.22-7.79	0.77086
cg05676377	0.33	0.05-2.11	0.24132
cg00133204	14.31	1.99-103.18	0.00827
cg21667817	0.75	0.1-5.87	0.7873
cg07471462	9.71	0-6.23050858133979e+22	0.92931
cg26534807	0.52	0.05-5.23	0.57824
cg11949207	23.95	0.03-18742.17	0.35014
cg03195230	0	0-3.31434267147052e+30	0.49636
cg19857457	0.45	0.02-9.11	0.60624
cg01153442	2.1	0.62-7.14	0.23533
cg10212517	2.73402e+28	0-2.67931392882154e+60	0.08147
cg04205193	0	0-1683753672.84	0.60151
cg18313719	1307.19	2.59-660069.6	0.02385
cg25786136	1.57	0.33-7.47	0.56846
cg17411546	1.02	0.34-3.07	0.96775
cg13935689	0.41	0.1-1.72	0.22272
cg01466771	1.2	0.01-143.58	0.94061
cg20966513	54750.9	0-3.59138142932387e+37	0.77718
cg26885578	1.1	0-956.75	0.97813
cg14825735	0.99	0.47-2.07	0.97788
cg05707386	0	0-1979.68	0.3822
cg24379599	0.51	0.12-2.21	0.36522
cg12858902	0.32	0.11-0.98	0.04675
cg22970435	0.26	0.07-0.97	0.04445
cg02619656	1422.57	0.01-254156323.77	0.23933
cg16498533	4.74212e+08	0-1.92946419262886e+23	0.24445
cg07653326	1.65	0.61-4.46	0.32762
cg20366397	2.71	0.85-8.65	0.09265
cg13429150	0.08	0.01-1.02	0.0517
cg16411152	1.83	0.66-5.08	0.24727
cg01399255	46.42	0.1-21121.73	0.21909
cg04435975	2.43	1.11-5.32	0.02631
cg05369920	0.36	0-87.88	0.716
cg19189864	1.44	0.39-5.34	0.58438
cg02150988	0.18	0.05-0.67	0.01042
cg26291519	1.58	0.32-7.82	0.57587
cg03128421	0.2	0-18.56	0.48396
cg01297500	0.88	0.04-18.79	0.93452
cg10541361	0.02	0-42786.17	0.58213
cg16448960	80.43	0-454128727352.08	0.70175
cg11714801	1.43	0.26-8.01	0.68348
cg07207682	0.04	0-62191402735578.3	0.85182
cg23468128	4.63	0-41004173.82	0.85115
cg03564166	1.71431e+06	0.22-13529609290770.3	0.07647
cg17862024	0.93	0.01-78.04	0.97578
cg27233566	10.75	0.04-2852.74	0.4044
cg05886453	0.17	0.02-1.48	0.10829
cg09468912	0.04	0-19.45	0.29999
cg14412134	0.77	0.24-2.46	0.66422
cg00330170	1.23	0.26-5.94	0.79467
cg20036377	52.03	0.29-9344.48	0.13566
cg10669219	0.11	0.01-1.04	0.05366
cg21932400	6.01	0.94-38.38	0.05784
cg19410845	5.44	0.11-257.91	0.38953
cg22988198	0.17	0.04-0.77	0.0217
cg04038879	5.12	0.47-55.89	0.18082
cg22068659	0.39	0-350.5	0.78768
cg04837455	1.86	0.52-6.71	0.34155
cg19451466	0.05	0-154.05	0.47258
cg04282258	0.62	0.14-2.77	0.53049
cg26757305	103.55	0.82-13064.08	0.06011
cg02050560	1.5499e+10	0.02-1.01471827625579e+22	0.09097
cg21861151	7.79	2-30.42	0.00313
cg04035377	1	0.3-3.35	0.99537
cg09028215	37.06	0.68-2014.35	0.07636
cg25418042	2.63	0.54-12.88	0.23189
cg10526534	3.2	0.85-12.09	0.08682
cg08114293	0.88	0-164.89	0.96144
cg21899138	23.09	0-1.60182384974546e+43	0.94907
cg21988569	223078	0-7.56808287395494e+20	0.49969
cg12447329	36.92	0.04-31649.69	0.29499
cg09273516	16	0.13-1904.19	0.25549
cg03918523	7.27	0.2-265	0.27963
cg14280947	16.72	0.61-459.28	0.09567
cg13982661	14.75	0.65-336.56	0.09166
cg15511401	1.34	0.44-4.13	0.60768
cg03872502	0	0-4.49016515548458e+29	0.81952
cg04633409	0.46	0.13-1.68	0.2402
cg02540036	0.3	0.03-2.55	0.26744
cg26740109	1.19	0.12-11.67	0.88208
cg03719236	2.72	0.01-729.58	0.7253
cg27590859	5.62	0.24-130.77	0.28228
cg12117227	0.87	0.16-4.66	0.86965
cg27211120	1.13	0.13-10.24	0.91174
cg18477797	1.22	0.37-3.99	0.73868
cg21886851	3.25913e+20	0-7.96494293589934e+49	0.17129
cg24706793	0.54	0.07-4.08	0.54686
cg02759888	186.96	0.01-6184754.12	0.32454
cg19222080	1.18609e+10	0-4.44607421380351e+29	0.3131
cg13918328	1.2	0.18-7.96	0.85233
cg05592363	2.23	0.06-78.25	0.65947
cg04272256	0	0-7.85031414962575e+23	0.67575
cg07691914	316.78	0.06-1698685.84	0.18875
cg22104063	2.17	0.1-47.55	0.62333
cg09546895	0	0-38909342798.71	0.64897
cg14790772	0.14	0.01-1.69	0.12191
cg01621835	1.5	0.34-6.58	0.59323
cg25455334	1.37	0.22-8.62	0.73512
cg23081331	0.28	0-1.59239258230549e+28	0.97017
cg07703530	1.91	0.68-5.41	0.22121
cg06834912	0.37	0.15-0.9	0.0295
cg20778600	0.22	0.03-1.42	0.11101
cg00253851	0.73	0.18-2.91	0.6594
cg22518127	0	0-9.56	0.08816
cg18729862	539152866338668	0-9.40676836814498e+35	0.17406
cg15881711	0.24	0-119.78	0.65238
cg14234732	2.19	0.03-157.78	0.71923
cg01782790	0.9	0.24-3.32	0.87002
cg20814813	2.01	0.3-13.32	0.46923
cg01027365	2.48	0.02-354.5	0.71987
cg08188555	2	0.86-4.64	0.1052
cg11648522	3.82	1-14.58	0.05013
cg18464274	7.35	1.7-31.75	0.00753
cg26663772	1.4	0.18-10.6	0.74558
cg16892681	2.96	0-543987.18	0.86092
cg08640046	0.19	0.05-0.73	0.01534
cg20965017	9.59	0.07-1371.55	0.37196
cg05588111	27.1	0.58-1275.03	0.09313
cg02786019	1.27	0.4-4.05	0.68065
cg00140813	54.77	0-1067857.88	0.42701
cg24255159	1.11	0.45-2.72	0.82224
cg05719672	0.03	0-153146912075.19	0.82012
cg02539984	0.36	0.02-7.3	0.5056
cg02039815	0.36	0.12-1.06	0.0644
cg01370129	1.89902e+34	7.18-5.02457182239385e+67	0.04441
cg14480594	0.43	0-58.16	0.7377
cg21565421	0.22	0.04-1.21	0.08263
cg22052778	3.341e+09	0-9.11945678284844e+23	0.196
cg10237542	0.48	0.14-1.7	0.25639
cg14270760	0.51	0.11-2.39	0.39348
cg24384212	1.05	0.38-2.91	0.92355
cg22438603	4.51	0.24-85.43	0.31519
cg09452692	0.16	0-25756.67	0.76483
cg21005438	0.48	0.12-1.98	0.30934
cg13318846	0.63	0-312.16	0.88225
cg21045072	3.42	0.31-37.29	0.31241
cg06856889	0.29	0.05-1.62	0.15893
cg16174164	12.72	0.57-283.9	0.10838
cg06752270	3.98	0-2639390.49	0.8398
cg03748499	4.11	0.88-19.21	0.07274
cg20736492	0.37	0.13-1	0.05099
cg02774045	9.43839e+31	0.01-1.08760003320403e+66	0.06578
cg20182232	8.66	1.62-46.2	0.01148
cg12180253	0.33	0.06-1.79	0.19981
cg23972474	0.34	0.06-1.77	0.19916
cg20380465	0.38	0.05-3.16	0.36892
cg09937190	1.11	0.44-2.84	0.82405
cg03837627	5.54	0.38-81.57	0.21202
cg01402448	1.49	0.05-41.11	0.81234
cg05162032	2.48	0.59-10.51	0.21768
cg11511443	0.6	0.17-2.05	0.41112
cg26037142	3.64	1.1-12.05	0.03437
cg12424921	0.5	0.11-2.35	0.3836
cg00035945	0.31	0.06-1.65	0.17097
cg25833238	39.47	0.11-13599.99	0.21753
cg22386389	0	0-117.32	0.09309
cg00603340	0.28	0.04-1.93	0.19726
cg13976045	60.25	0-15839446160.69	0.67863
cg19582212	2.01	0.1-38.45	0.64417
cg02779429	0	0-223441.9	0.31906
cg11348286	1.74	0-1643.81	0.87473
cg02373380	0.39	0.04-3.42	0.39463
cg22952287	9.1	3.09-26.79	6e-05
cg02914501	1.2	0.24-6.02	0.82032
cg08802409	0	0-2722265777310942720	0.35203
cg26218101	0.12	0-5.19	0.27319
cg25523087	28261.8	0-2.33475745129711e+21	0.60606
cg08484518	7.35	0.21-259.17	0.27251
cg08634079	5.02792e+10	0.12-2.06122738922606e+22	0.0709
cg10719100	342.36	0-36630831.42	0.3233
cg07889337	67.64	0.01-659597.99	0.36852
cg13549444	1.87	0.45-7.71	0.3885
cg06866400	566.24	0.22-1465469.53	0.11389
cg19404582	0.17	0.03-1.02	0.05303
cg05040023	1.00519e+16	0-3.73157474782945e+50	0.36427
cg01411982	86.24	0.01-1274325.05	0.36287
cg14104252	0.3	0-35.82	0.62322
cg14519887	0.92	0.01-104.44	0.97412
cg14726117	1.74	0.64-4.71	0.27514
cg23841819	1.29	0.31-5.33	0.7225
cg17738503	40.63	0.74-2243.71	0.07029
cg04703476	3.54	0.05-276.52	0.56961
cg27388680	1.29	0.6-2.76	0.51423
cg13728131	0.6	0.13-2.76	0.51593
cg17994390	0	0-0	0.02503
cg14532322	0.75	0.15-3.6	0.71547
cg09938978	0.35	0.09-1.34	0.12404
cg04415780	0.21	0.04-1.25	0.08617
cg13483990	0.01	0-30.87	0.25294
cg03639223	0.98	0.09-10.32	0.98529
cg16988166	0.39	0.02-9.77	0.56884
cg08305263	0.72	0.21-2.51	0.60876
cg27079446	20.45	0-400143.93	0.54947
cg21660531	0	0-104742.33	0.21252
cg01087382	1.19	0.16-8.71	0.86433
cg21091119	0	0-15293085207277942	0.42139
cg08477599	2.85	0.18-45.49	0.45903
cg23916689	2.16	0.31-15.2	0.44028
cg11351140	0.27	0.09-0.87	0.02832
cg24724561	18.9	0.03-10838.61	0.36445
cg23054379	17.96	0.39-822.89	0.13886
cg19002828	2.91	1.24-6.84	0.01414
cg02827371	4.49729e+06	0-1160865848183553024	0.25319
cg26010175	22258.5	0.14-3508792131.87	0.10113
cg27164771	1274.98	0-740940005497.91	0.48738
cg21703988	1.52	0.21-11.25	0.68041
cg27047255	0.65	0.05-7.94	0.73601
cg24836607	0.18	0.02-1.71	0.13607
cg20476171	0.14	0-34.44	0.48287
cg06456538	0.94	0.08-11.61	0.96098
cg17326690	1.35024e+07	0-1.12688209092433e+29	0.52379
cg05922392	4.83555e+07	0-70799633259567759360	0.21571
cg02283353	1.76958e+13	0-3.36581546872818e+37	0.28487
cg11701621	0.31	0.11-0.88	0.02729
cg18643176	14.76	0-220186.1	0.58305
cg15011409	0.51	0.13-2.02	0.34033
cg10269439	2.5	0.79-7.96	0.11999
cg22873371	3.9	0.29-51.55	0.30178
cg03958269	19085	0-3.14576529915454e+34	0.78127
cg01008726	0.36	0.07-1.85	0.22041
cg01490733	1.8	0.25-12.69	0.55661
cg16465882	1.8	0.22-14.66	0.58279
cg23896972	2.06	0.3-14.26	0.46309
cg25355645	0.05	0-7665.16	0.6182
cg09250423	1.81	0.53-6.2	0.34283
ch.13.88042588R	1455.43	0-8542941673.18	0.35972
cg03467813	4.96	1-24.64	0.05022
cg22755414	970.46	0-519448964.53	0.3068
cg27445169	0.27	0-111546058.84	0.89752
cg01705005	1.12	0.02-52.08	0.95535
cg27087505	0.65	0-370.83	0.89368
cg26979012	0.09	0-878.82	0.60492
cg01093395	0.13	0-43.2	0.49332
cg25816396	0.73	0-128.88	0.90522
cg22488486	2.73	0.3-25.18	0.37438
cg15750611	0.34	0-26.95	0.62989
cg11645754	15029.7	0-23222854637957	0.37297
cg15177055	55.66	1.57-1968.69	0.02716
cg23037644	105.98	1.72-6530.47	0.02656
cg19257562	2.35	0.22-24.66	0.47542
cg01614716	0.27	0-695.1	0.74292
cg19689029	211.15	0-1.84183222746505e+20	0.79953
cg25390656	7.08	0-365376454.38	0.82892
cg13084429	0.96	0.25-3.77	0.95647
cg00771653	1.6	0.21-12.21	0.64924
cg01711322	1.32	0.17-10.09	0.78931
cg04570322	28.57	0.5-1621.41	0.10379
cg25336731	7.99	0.04-1731.99	0.44884
cg18305480	2.87	0.55-14.99	0.21094
cg20536432	0.88	0.2-3.92	0.86889
cg05342987	201020	0-148791262036785	0.24123
cg24385450	0.8	0.06-10.67	0.86619
cg05353868	0.91	0.18-4.7	0.91302
cg14953379	0.64	0.13-3.11	0.58387
cg20747455	0.44	0.05-4.16	0.47522
cg08737012	0.73	0.04-13.22	0.83294
cg15540507	2.07	0.01-476.67	0.79271
cg24102222	0.81	0.21-3.23	0.77048
cg16256719	2.33844e+18	0-4.44500011532751e+42	0.13811
cg22388471	2.35	0.19-28.92	0.50375
cg25610245	0.55	0.02-13.6	0.71355
cg01690735	0	0-2.44346237108959e+35	0.74115
cg22583967	0.72	0.01-73.57	0.88824
cg24023847	1.13165e+19	0-4.06585751546204e+45	0.15964
cg21665078	21.92	0.24-1961.42	0.17817
cg21187195	0.31	0.08-1.23	0.09693
cg24833071	311.2	0.01-15315335.02	0.2977
cg27056475	24.84	0-1.38038556952069e+21	0.88985
cg16797983	0.45	0-14057608422.9	0.94873
cg08209163	5.3	0.2-142.37	0.32051
cg07206202	5.49	0-28564.5	0.69645
cg19882093	0.82	0.14-4.74	0.82418
cg27663936	2.3	0.8-6.59	0.12173
cg12682931	1.49	0.19-11.48	0.70266
cg16279940	2.90628e+09	0-2.68888013370586e+40	0.54919
cg03732545	0.27	0.06-1.19	0.08312
cg18684905	0.02	0-42760198.24	0.71543
cg15857731	0.01	0-9132576501500.45	0.80531
cg00723338	0.67	0.24-1.89	0.45355
cg09712682	0.83	0.27-2.55	0.73911
cg26778358	0.2	0.08-0.53	0.0013
cg22747848	3.3	0.05-218.81	0.57681
cg23611233	0	0-6.87639386224885e+24	0.86766
cg01720228	0.52	0.21-1.28	0.15573
cg14002287	21.72	0.02-21450.88	0.38162
cg07431429	0.91	0.01-71.6	0.96508
cg03270340	6.2	0.2-192.62	0.29803
cg05600626	0.6	0.01-29.41	0.79741
cg01749500	0.2	0.03-1.22	0.08117
cg16320626	0.37	0-26657511.82	0.91481
cg17992034	9.94	1.23-80.47	0.03142
cg11412766	0.23	0-282.75	0.68306
cg14375799	0.11	0-44341189.49	0.82611
cg00504756	368.18	0-2664426896.28	0.46344
cg06852250	0.31	0-53.61	0.65686
cg11605551	0.39	0.08-1.93	0.24687
cg27630352	1.07	0.21-5.46	0.93134
cg16267059	1.71	0.08-38.9	0.73537
cg21511816	0.19	0.05-0.82	0.02582
cg02927098	1.9	0-20248.57	0.89206
cg19623588	0.23	0.03-2.02	0.1867
cg18610261	0.38	0.04-3.33	0.38034
cg05076971	1.9	0.01-668.34	0.83074
cg15096466	0.04	0-64.82	0.38803
cg01898246	0.63	0-79011.05	0.9384
cg15944457	10.64	0-37074.91	0.56987
cg10010898	1.92	0.14-26.15	0.62278
cg01538778	8.09558e+12	153.01-4.28341982846056e+23	0.01831
cg10776104	0.33	0.06-1.85	0.20637
cg12017007	4.03	0-572436.93	0.81801
cg16098923	27.92	0-6585344771732.97	0.80321
cg18780259	0.23	0.1-0.55	0.00093
cg13664579	5	0.25-99.51	0.2914
cg12696666	3.4299e+20	0-3.19757729515302e+49	0.16473
cg14962774	0	0-19189.02	0.44548
cg20709984	2.83	0.07-109.14	0.57622
cg16842485	2.06586e+09	0-4.90686687044296e+68	0.75847
cg26969942	0.55	0-234.79	0.84822
cg00177923	16.93	0-7911483343.67	0.78121
cg19941054	0.44	0-2551.3	0.85113
cg03128469	0	0-4.89974557102733e+29	0.51643
cg26178446	1.6	0-537.97	0.87434
cg11507473	1.64	0.06-44.21	0.76824
cg09431525	0.23	0.05-1.1	0.0661
cg15135704	0.18	0.01-6.19	0.34202
cg19622574	0.21	0-16.84	0.48944
cg10497569	3.59	0-1764534408	0.90037
cg10727759	7.3	0.05-1134.17	0.4402
cg07638282	1.67448e+45	14708960828824.5-1.90623132642617e+77	0.00569
cg12548824	0.33	0.07-1.66	0.17905
cg25198656	557.73	0.5-618723.46	0.07711
cg21412992	0.03	0-4004789.47	0.72212
cg07670516	0.2	0.03-1.15	0.07121
cg10591771	0.68	0.24-1.97	0.48113
cg17022488	2.47	0.11-54	0.56669
cg15814898	0	0-18749.36	0.48132
cg10543982	0.41	0.14-1.22	0.10874
cg19827606	56.21	0.38-8341.98	0.11423
cg21459921	0.25	0-3245.69	0.77616
cg24747763	2.18	0.75-6.38	0.15481
cg06654956	0.58	0.21-1.57	0.28354
cg08664849	3.3	0.31-34.71	0.31935
cg22312910	0	0-4.53064999314607e+28	0.74826
cg21221161	4.46	0.1-208.27	0.44609
cg19886613	6.1	0-631477586.33	0.84766
cg13443417	0.93	0.06-15.02	0.95974
cg11840035	0.12	0-15.69	0.39395
cg23620904	0.33	0.02-4.34	0.3971
cg20432680	0.58	0-56571.27	0.92533
cg21721867	1.48	0.47-4.72	0.50283
cg04193083	1.71	0.04-66.3	0.775
cg26717935	3.83	0.41-36.2	0.24086
cg27324993	2113.27	0-589837257450450304	0.6519
cg05898333	1.22	0.17-8.71	0.84057
cg21099488	0.07	0.01-0.52	0.00978
cg11640773	0.12	0.03-0.54	0.00533
cg07807690	1.66	0-241834.84	0.9337
cg18239851	0.21	0-35.68	0.55325
cg20671613	0.21	0-72.26	0.59804
cg15553385	232498	0-1.52746992602949e+27	0.62974
cg18883852	0.7	0-198.18	0.90042
cg06766626	0.22	0.04-1.2	0.0794
cg22143490	0.14	0-633839981935792	0.91475
cg14543995	0.91	0.21-3.98	0.89683
cg17367243	11.56	0.19-710.07	0.24397
cg16406385	5.53	1.48-20.6	0.01081
cg23386594	0.88	0.17-4.55	0.88213
cg00529053	482.3	1.03-226695.11	0.04905
cg18674783	39.34	0.01-271730.83	0.41555
cg09845709	0.26	0-271.86	0.70361
cg03098629	2.29	0.99-5.28	0.05287
cg22782929	0.01	0-1.83	0.08506
cg06982805	0.01	0-47.16	0.29404
cg03169527	0.59	0.06-6.2	0.66222
cg23637372	0.33	0-53.61	0.67029
cg18141918	3.79	0.04-410.31	0.57688
cg11369148	916.4	0.02-34333518.38	0.20431
cg11998703	0.64	0.22-1.85	0.40945
cg08640901	1.22	0.22-6.7	0.82222
cg12249728	0.24	0-11690.04	0.79298
cg13909320	1.15	0.03-51.2	0.94095
cg22291694	0.98	0.16-6.03	0.98507
cg25660358	19.53	0-248647410336063	0.84693
cg08425628	1.36	0.27-6.77	0.70381
cg06324094	8.03	0.2-329.11	0.2716
cg11141013	1.71114e+37	0-1.29101028166168e+82	0.10393
cg09230812	0	0-12803.5	0.30406
cg12484393	2.87	0.05-174.31	0.6153
cg09314766	9.78	0.87-109.91	0.06468
cg08647724	1.05	0.13-8.34	0.96342
cg11262850	0.36	0.1-1.31	0.12008
cg22538712	1.85	0.64-5.34	0.25254
cg01406075	0.05	0.01-0.53	0.01232
cg13916352	1.39	0.48-4.02	0.54316
cg24177093	0	0-7125085438.57	0.16897
cg14515203	0.84	0.05-13.8	0.90213
cg19484381	0.91	0.03-24.72	0.95719
cg09409496	4.42	0-883335.17	0.81142
cg04723170	65.56	0.21-20770.52	0.15451
cg21638108	1.32	0-6220.34	0.94901
cg25410896	8.78847e+06	0-3242553882441111040	0.23935
cg17940740	0.18	0.04-0.81	0.02549
cg08460621	0.4	0.14-1.21	0.10453
cg04245944	2.48	0.83-7.43	0.1044
cg01668907	1.05	0.33-3.36	0.93129
cg23948703	1.58	0.22-11.3	0.64849
cg15563237	3.99152e+11	0-2.48270842776376e+28	0.17575
cg05556361	3.78	1.42-10.07	0.00769
cg02787387	1.05	0.33-3.32	0.93658
cg19370346	3.37	1.19-9.54	0.02206
cg19305488	1.39	0.48-4.01	0.54679
cg02962299	0.85	0-43210829.66	0.98539
cg20978277	6.71	1.35-33.4	0.02002
cg05254747	0.94	0.33-2.74	0.91533
cg21077902	0.63	0-1046.71	0.90284
cg27560282	0	0-3964473663758.06	0.70759
cg21340230	0.12	0.02-0.63	0.01159
cg11330469	2.98	0.22-40.09	0.41005
cg21171130	0	0-187252176331433120	0.21712
cg12660439	0.12	0.01-1.09	0.06002
cg10322824	0	0-1.28064815593041e+21	0.73566
cg11110686	1.51	0.36-6.35	0.57733
cg20731798	0.26	0.02-2.89	0.27192
cg26853787	0.27	0.1-0.75	0.01153
cg12191247	0.14	0-293.03	0.61554
cg26146900	2.33	0.73-7.42	0.15115
cg11029704	11705.4	0.05-2610578615.46	0.13599
cg05972216	0.77	0.13-4.59	0.77502
cg02103891	0.11	0-133399.68	0.76045
cg14199540	31.77	1.32-765.55	0.03316
cg05668043	6.28	0.07-593.75	0.42842
cg25203351	1.12	0.19-6.51	0.90084
cg08640252	1.4	0.42-4.67	0.58172
cg23162805	0.41	0-1692.53	0.83333
cg24989405	5.76	0.01-3741.23	0.59629
cg26821758	0.74	0.17-3.23	0.6854
cg10096645	0.78	0.24-2.5	0.67947
cg00615217	0.18	0.01-2.34	0.18872
cg01670306	0.71	0.14-3.55	0.67534
cg16903517	3	0.16-56.72	0.4645
cg13249876	53.52	0.57-4990.21	0.08542
cg25143746	0.43	0-1743.92	0.84159
cg18827470	0.18	0.06-0.53	0.00198
cg27156259	3.2	0.43-23.81	0.2558
cg19224645	0.58	0.18-1.89	0.36871
cg20003893	0.21	0.08-0.54	0.00133
cg20250570	63478.7	0-2322327608417.78	0.21329
cg25927227	3.45	1.03-11.52	0.04456
cg17382939	1.11	0.4-3.06	0.84695
cg05697587	1.32	0-22930.34	0.95523
cg18708252	2.54	0.62-10.39	0.19528
cg14992138	2.86	0.92-8.87	0.06877
cg10929213	0.02	0-4.27826956417563e+22	0.88474
cg05888082	9.9276e+19	104.88-9.396715264866e+37	0.02924
cg03022552	1.31	0.24-6.97	0.75498
cg02311725	0.19	0.03-1.11	0.06485
cg12869688	0.27	0.02-4.01	0.3421
cg06865629	0.52	0.13-2.11	0.363
cg07538372	1.84	0.56-6.04	0.31734
cg06366345	1.85	0.72-4.74	0.20055
cg01068136	1.9	0.04-102.61	0.75185
cg22276896	0.65	0.21-1.98	0.44421
cg24549224	120.01	0.01-1207568.58	0.30863
cg24135491	0.22	0.06-0.8	0.02097
cg05852568	0.31	0.13-0.71	0.00609
cg10502232	0	0-13427781061.18	0.34013
cg23523755	1.12	0.43-2.87	0.81921
cg14781541	0	0-0.15	0.03216
cg22727364	49.57	0-1908987.62	0.46873
cg21910663	5.12	0.05-528.69	0.49037
cg07585876	0.49	0.25-0.96	0.03868
cg10476260	483.19	0-1.37028337903364e+21	0.77557
cg02615136	2.42	0.34-17	0.37567
cg07237882	167.19	0-57409593632.08	0.60971
cg23989673	0.98	0.3-3.22	0.96924
cg17513145	2.82	0.41-19.26	0.28915
cg08979686	50.48	0.03-84160.57	0.30019
cg03347170	825901	0-32794464997480472576	0.39378
cg25946869	11.01	0.01-21416.56	0.53473
cg13445334	4.82	0.5-46.88	0.17491
cg23535310	0.51	0.17-1.53	0.2286
cg26329756	1.14	0.09-13.85	0.91961
cg11739633	0.54	0.18-1.58	0.2579
cg05258139	69299.5	0-4.23505485202692e+27	0.67713
cg02582925	0.24	0-195.74	0.67722
cg24985772	0.18	0.03-0.94	0.04262
cg05654980	0.67	0-161.28	0.88597
cg00128530	25.76	0-5405282.03	0.60334
cg12351768	0.62	0.11-3.48	0.58743
cg06206086	0.85	0.3-2.4	0.75623
cg01113910	1.27	0-6257.76	0.95663
cg23606055	26.26	0-578716.74	0.52187
cg02878901	7.45	0-12754.85	0.59706
cg09190325	0.03	0-4.29	0.16342
cg07837434	1.25	0-1051.24	0.9488
cg21647833	0.03	0-1.16828794374175e+25	0.91138
cg15797971	0.08	0-3914.41	0.65215
cg07016356	0.73	0.05-11.39	0.82219
cg27243121	1.95	0.12-32.84	0.64352
cg09051904	48.9	0.21-11573.75	0.16315
cg13221086	208.61	0.76-57619.31	0.06259
cg23586394	2.75	0.13-56.52	0.51152
cg13422881	4.93	0-1603892.02	0.80547
cg20684973	0.67	0.06-7.9	0.74667
cg27114428	0.03	0-38.76	0.32529
cg02530824	0.51	0.19-1.34	0.17415
cg19880977	2237.4	0-151295313308173	0.54437
cg01737415	1.32	0.2-8.66	0.77158
cg20001978	0.17	0.06-0.49	0.00107
cg00306090	2.85	0.54-15.12	0.21801
cg03579904	0.44	0.16-1.27	0.12933
cg18212055	0.58	0-159.15	0.84741
cg03894103	7.44	1.94-28.63	0.00349
cg04360080	7.04	0.22-224.09	0.26876
cg12508534	3.9	0.02-908.12	0.62491
cg14795119	0.43	0.07-2.71	0.36697
cg17979991	8.5	0-21187.96	0.59185
cg08442922	0.48	0.07-3.14	0.44044
cg07951810	0.01	0-96.23	0.29449
cg20961045	0.78	0.24-2.5	0.66959
cg02384565	0	0-1836835301193788	0.38471
cg08665801	0	0-2885006907.72	0.26248
cg27576692	0.57	0.06-5.47	0.62756
cg13459487	4.23	0-7541.99	0.70573
cg25122536	6.89	0.52-90.91	0.14236
cg12717729	1.07	0.16-7.29	0.94546
cg08382380	8.27	0.01-7355.45	0.54215
cg04375683	1.27	0.36-4.5	0.71525
cg24542492	182.38	0-35430845.83	0.40206
cg00946243	1.86	0.06-56.96	0.72305
cg22209105	16.36	0.18-1454.36	0.22223
cg22945302	1.43532e+06	0-3.13661648458913e+21	0.43147
cg14796739	4.16	0.91-19	0.06584
cg15380588	1.13	0.1-12.43	0.92132
cg06500883	0.94	0.02-36.97	0.97479
cg11006442	0.33	0.02-4.47	0.40337
cg19704039	481.22	0-608040042.88	0.38889
cg23805780	0.2	0.02-1.97	0.1688
cg14823666	364573	0-3.65008942076409e+20	0.46741
cg12876261	2.11	0.07-64.42	0.66924
cg03331258	4.40496e+19	0-1.56689297353154e+42	0.08777
cg14168975	1.66	0.67-4.09	0.2738
cg17873465	0	0-116581.03	0.21864
cg13216124	0.1	0.01-1.37	0.08434
cg10452704	0.68	0.06-7.89	0.75713
cg06841713	0.7	0.14-3.47	0.66281
cg24737418	46.69	0.29-7509.28	0.13813
cg05550893	0.29	0.06-1.42	0.12529
cg10380762	13.21	0.26-665.94	0.19694
cg12900489	0.24	0.02-2.42	0.2286
cg04467958	1.05055e+20	0-4.31276615237422e+44	0.11087
cg10994681	0.49	0.07-3.19	0.45227
cg03822003	0.99	0-1170722264.29	0.99934
cg15475967	3.56	0.08-158.76	0.51283
cg05490565	12.25	0.81-185.4	0.07064
cg11183445	2.97	0.27-32.7	0.37391
cg03992926	0.38	0-19861920.94	0.91419
ch.11.1834293R	7.24	0.38-137.39	0.18756
cg23155911	0.78	0.2-2.98	0.71486
cg06383546	0.89	0.04-20.71	0.94296
cg06928993	1.25	0.45-3.49	0.67091
cg26203055	1.13907e+06	0-1.11580753906285e+26	0.55265
cg00215551	0.19	0.05-0.76	0.01826
cg24847572	0.05	0-6567.21	0.61549
cg04737350	0.4	0.11-1.4	0.14957
cg08369368	1.45	0.62-3.38	0.39355
cg17818798	10.62	0.36-312.36	0.17094
cg27211204	3.86	0.15-99.85	0.41564
cg23276617	0.88	0.09-8.58	0.91294
cg14451979	0.58	0.06-5.26	0.62477
cg26554054	2.36	0.48-11.56	0.2885
cg26053073	0.51	0.24-1.05	0.06613
cg02956460	0.07	0-2.58	0.14614
cg17806437	0	0-219.36	0.11589
cg15889793	1.43	0.48-4.21	0.52147
cg16895254	1.05548e+12	0-4.06015706892733e+27	0.13052
cg13578070	0.58	0.09-3.61	0.5634
cg05552543	1.61	0.28-9.32	0.59191
cg18548362	2.31	0-2179.14	0.81113
cg21185187	0.89	0.31-2.5	0.81889
cg17621642	0	0-889568850.18	0.37844
cg26458617	0.31	0.13-0.71	0.00593
cg10403784	0.26	0.05-1.35	0.11001
cg25033325	1895.94	0.27-13419126.07	0.09517
cg14586691	0.24	0-2193.11	0.76053
cg04261496	1.02	0.35-2.95	0.96738
cg02782579	1.19	0.05-28.54	0.9166
cg25834613	2.38	1.12-5.06	0.02494
cg00850501	7.25	0.07-717.48	0.39797
cg16754455	3.37	1.21-9.37	0.01973
cg04769218	8.07	0.03-2117.75	0.4624
cg26538736	0	0-9.20546861551649e+27	0.34429
cg04828509	690.08	0-1.00398924557676e+21	0.75934
cg05887749	131.48	0-1541163717.61	0.55688
cg15384301	6.61	0.3-147.07	0.23267
cg02271621	0.64	0.09-4.55	0.65538
cg03936193	4.7	0-5050.31	0.66395
cg16872756	0.53	0.02-13.13	0.69655
cg17257720	2.1	0.78-5.66	0.14223
cg01430588	0.6	0.17-2.13	0.42683
cg14787155	5.36	0.52-55.1	0.15799
cg07827943	0.44	0.1-1.98	0.28378
cg19586661	0.7	0.04-11.28	0.80426
cg14729681	2318.87	0.01-373241027.95	0.20523
cg03931927	9.86303e+21	0-1.46064738266888e+53	0.16668
cg03550506	4.19275e+09	110.87-158557781892826432	0.01282
cg16602500	0.55	0.12-2.58	0.44983
cg03647436	1.70413e+15	0-7.67040779496888e+43	0.29747
cg13304760	2.5509e+09	0-4.71066800631806e+24	0.22717
cg23869047	2.28	0.52-10.07	0.27762
cg03410223	28.5	0.13-6238.28	0.22303
cg10335860	0.23	0.08-0.68	0.00813
cg05537253	0.04	0.01-0.21	0.00014
cg23097277	0.12	0-6.37	0.29699
cg08668997	0.19	0-34.87	0.53283
cg19998654	2.69	0.18-41.16	0.47753
cg25257677	0.83	0.35-1.96	0.66651
cg02029843	0.38	0.11-1.31	0.12539
cg03086236	0	0-101	0.25043
cg02319142	0.15	0.01-3.82	0.25351
cg10436737	1.11	0.39-3.15	0.84806
cg09117673	0.66	0.1-4.26	0.66522
cg16072030	10.94	0-61480.61	0.58713
cg07794230	0.54	0.05-6.13	0.62265
cg26441200	1.18	0.37-3.79	0.77731
cg04398978	1.8	0.48-6.7	0.38075
cg27555392	4.80798e+07	0-1100010986517423872	0.14611
cg08535309	2.28	0.01-803.18	0.78327
cg26538942	2.53	0.71-9	0.15233
cg03774484	23.43	0-1166566892.14	0.72725
cg09638070	3.92	0.59-26.11	0.15819
cg17404403	5.25	0.43-63.98	0.19334
cg07539108	2.51	0.85-7.42	0.09624
cg14082097	0.68	0.11-4.12	0.67061
cg16855845	4.16	0.65-26.6	0.13241
cg10471794	0.04	0.01-0.24	0.00038
cg23886783	1229.84	0-749236409.24	0.29515
cg01202976	89.1	0.62-12704.61	0.07604
cg12377401	3.62	1.4-9.34	0.00773
cg12094903	2.13	0.49-9.23	0.31038
cg23455614	39.37	0.35-4460	0.12799
cg02512168	2.9	0.63-13.42	0.17343
cg21433105	1.76	0.08-37.98	0.71961
cg05269534	0.46	0.11-1.91	0.28403
cg02493112	7.38	0.81-67.21	0.07601
cg03771385	11309.3	0-48731317492.83	0.23112
cg18942985	56.77	1.4-2304.49	0.03257
cg21597649	0.73	0-165.79	0.90958
cg04293703	2.13	0.37-12.43	0.4005
cg03957481	0.94	0.36-2.48	0.90536
cg14592024	11.68	0-327808.05	0.63806
cg17100207	2.15339e+34	32360577342.11-1.43294492209299e+58	0.00473
cg00290158	1.57	0.66-3.76	0.31037
cg23629032	0.48	0.12-1.98	0.31029
cg25377358	24.05	0.04-14232.82	0.32886
cg08287994	1.29	0-3788302017359153	0.98893
cg26553513	1.44	0.52-3.97	0.4775
cg01110418	1.8	0.72-4.53	0.20971
cg07316489	7.2	0.17-296.97	0.29824
cg09761506	0.41	0.12-1.44	0.16211
cg10553894	0.14	0-2173.83	0.68865
cg09931724	2.23	0.38-13.2	0.37647
cg18975055	2.33	0.23-23.75	0.47415
cg20095674	1.52	0.02-128.29	0.85412
cg13866156	0.92	0.05-17.96	0.95626
cg10343723	2.52564e+07	0-2109707791007849216	0.18405
cg00906435	1265.89	0.04-39489497.6	0.17605
cg11738719	22.64	0-52863373461798.5	0.82999
cg10882304	1.52	0.47-4.92	0.48261
cg02638909	2.99	1.14-7.84	0.02579
cg02723225	0.01	0-8127925408840233	0.82873
cg07305574	7.5	0.1-578.07	0.36346
cg27455061	2.37	0.54-10.27	0.25036
cg21407196	0.53	0.08-3.48	0.5067
cg23200995	0.38	0.01-17.79	0.62024
cg02445907	0.8	0.13-4.88	0.80561
cg07793148	0.75	0.25-2.21	0.59922
cg02110529	0.65	0.16-2.59	0.53976
cg10470489	0.53	0.16-1.71	0.28583
cg10137463	0.24	0-15.34	0.50033
cg23445525	2.69	1.16-6.2	0.02064
cg24139520	0	0-1554.69	0.09448
cg15183689	1.2	0.1-14.36	0.88712
cg04057288	0.19	0.04-0.82	0.0256
cg02079034	1.35	0.5-3.66	0.55845
cg27394046	1.03	0.03-38.94	0.98533
cg22862244	0	0-602293.59	0.44113
cg12851793	0.1	0.01-0.71	0.02141
cg14019348	331.53	0.04-2561163	0.20386
cg03537747	0.14	0-53.62	0.51629
cg00713332	3.34	0.29-38.73	0.33521
cg04221387	8573.51	0.01-5037626584.55	0.18147
cg15970375	1.33495e+18	0-5.92582303180228e+42	0.14949
cg07851057	5.25352e+08	724.56-380916050766324	0.00354
cg26871885	19.6	0.49-784.14	0.1139
cg01097180	0.22	0.06-0.86	0.02942
cg20991421	0.17	0.03-0.85	0.03071
cg05512420	3.64	0.7-18.96	0.12518
cg18714887	16.15	0.17-1555.61	0.23262
cg04155632	2.71292e+21	0-3.24761647986956e+70	0.39202
cg26819762	0.7	0.08-5.74	0.73859
cg27180563	0	0-1.12999328362745e+33	0.35165
cg23472714	0.96	0.06-15.73	0.97768
cg07924013	19.38	1.77-212.72	0.01531
cg00465686	0.45	0.03-7.6	0.58201
cg00586515	0	0-402.19	0.276
cg23047920	1.79	0.03-109.79	0.78209
cg14561282	3.97	1.27-12.37	0.01742
cg21643262	4.26	1.25-14.47	0.02013
cg04113056	1.22	0.21-7.11	0.82816
cg11544522	1.32	0.36-4.88	0.67466
cg21039410	135.49	0.14-127715.6	0.16007
cg06376715	0.62	0.15-2.6	0.51065
cg12268562	0.53	0.15-1.84	0.31578
cg00469541	0.8	0.2-3.22	0.75187
cg25208046	0.01	0-395055796323977	0.80632
cg13992678	8.03	2.07-31.12	0.00258
cg27589204	233.12	1.57-34528.6	0.03253
cg14015503	0.51	0.08-3.27	0.4763
cg10505813	0.02	0-13137561829593.8	0.82103
cg07116015	893.07	0.26-3074086.51	0.102
cg01152015	0.5	0.1-2.4	0.38385
cg24877558	493551	0.01-31559033111276	0.15285
cg20831041	469.77	0-43010586365089890304	0.75752
